# Supplementary material for: catena-Poly[[[aqua­[(2-hydroxy­phen­yl)acetato-κ2 O,O′]lead(II)]-μ3-[(2-hydroxy­phen­yl)acetato-κ4 O:O,O′:O′]] monohydrate]
Source: Acta Crystallogr Sect E Struct Rep Online. 2010 Feb 6;66(Pt 3):m273–4. doi: 10.1107/S1600536810004162 (PMC2983550; doi:10.1107/S1600536810004162)
Supplement: Supplementary file 1 [file e-66-0m273-sup1.cif]

##############################################################################
###                                                                        ###
###        Electronic paper (Acta Crystallographica Section E)             ###
###                                                                        ###
##############################################################################
#                                                                            #
# This CIF contains the data in a paper accepted for publication in Acta     #
# Crystallographica Section E. It conforms to the requirements of Notes      #
# for Authors for Section E, and has been peer reviewed under the auspices   #
# of the IUCr Commission on Journals.                                        #
#                                                                            #
# Full details of the Crystallographic Information File format               #
# are given in the paper "The Crystallographic Information File (CIF):       #
# a New Standard Archive File for Crystallography" by S. R. Hall, F. H.      #
# Allen and I. D. Brown [Acta Cryst. (1991), A47, 655-685].                  #
#                                                                            #
# The current version of the core CIF dictionary is obtainable from          #
# ftp://ftp.iucr.org/pub/cif_core.dic. The current version number is 2.4.    #
#                                                                            #
# Software is freely available for graphical display of the structure(s) in  #
# this CIF.  For information consult the CIF home page http://www.iucr.org/  #
# cif/home.html                                                              #
#                                                                            #
# This file may be used for bona fide research purposes within the           #
# scientific community so long as proper attribution is given to the journal # 
# article from which it was obtained.                                        #
#                                                                            #
##############################################################################
                                             
data_I
_audit_creation_method     SHELXL-97
_chemical_name_systematic
;
<i>catena</i>-Poly[[[aqua[(2-hydroxyphenyl)acetato-
\k^2^<i>O</i>,<i>O</i>']lead(II)]-\m~3~-[(2-hydroxyphenyl)acetato-
\k^4^<i>O</i>:<i>O</i>,<i>O</i>':<i>O</i>']] monohydrate]
;
_chemical_name_common     ?
_chemical_formula_moiety     'C16 H16 O7 Pb, H2 O'
_chemical_formula_sum     'C16 H18 O8 Pb'
_chemical_formula_iupac     '[Pb (C8 H7 O3)2 (H2 O)], H2 O'
_chemical_formula_weight     545.50
_chemical_melting_point     ?
_symmetry_cell_setting     'Triclinic'
_symmetry_space_group_name_H-M     'P -1'
_symmetry_space_group_name_Hall     '-P 1'
loop_
    _symmetry_equiv_pos_as_xyz
    'x, y, z'
    '-x, -y, -z'
_cell_length_a     7.4610(15)
_cell_length_b     10.721(2)
_cell_length_c     11.701(2)
_cell_angle_alpha     109.72(3)
_cell_angle_beta     90.10(3)
_cell_angle_gamma     102.92(3)
_cell_volume     855.7(3)
_cell_formula_units_Z     2
_cell_measurement_reflns_used     2895
_cell_measurement_theta_min     2.35
_cell_measurement_theta_max     27.89
_cell_measurement_temperature     293(2)
_exptl_crystal_description     block
_exptl_crystal_colour     colorless
_exptl_crystal_size_max     0.30
_exptl_crystal_size_mid     0.26
_exptl_crystal_size_min     0.22
_exptl_crystal_density_diffrn     2.117
_exptl_crystal_density_meas     ?
_exptl_crystal_density_method     'not measured'
_exptl_crystal_F_000     520
_exptl_absorpt_coefficient_mu     9.900
_exptl_absorpt_correction_type     multi-scan
_exptl_absorpt_process_details     '(REQAB; Jacobson, 1998)'
_exptl_absorpt_correction_T_min     0.075
_exptl_absorpt_correction_T_max     0.126
_diffrn_ambient_temperature     293(2)
_diffrn_radiation_type     MoK\a
_diffrn_radiation_wavelength     0.71073
_diffrn_radiation_source     'fine-focus sealed tube'
_diffrn_radiation_monochromator     graphite
_diffrn_measurement_device_type     'Rigaku/MSC Mercury CCD'
_diffrn_measurement_method     \w
_diffrn_detector_area_resol_mean     ?
_diffrn_reflns_number     6821
_diffrn_reflns_av_R_equivalents     0.0560
_diffrn_reflns_av_sigmaI/netI     0.0699
_diffrn_reflns_theta_min     3.07
_diffrn_reflns_theta_max     25.20
_diffrn_reflns_theta_full     25.20
_diffrn_measured_fraction_theta_max     0.998
_diffrn_measured_fraction_theta_full     0.998
_diffrn_reflns_limit_h_min     -8
_diffrn_reflns_limit_h_max     8
_diffrn_reflns_limit_k_min     -12
_diffrn_reflns_limit_k_max     12
_diffrn_reflns_limit_l_min     -14
_diffrn_reflns_limit_l_max     14
_diffrn_standards_number     0
_diffrn_standards_interval_count     ?
_diffrn_standards_interval_time     ?
_diffrn_standards_decay_%     ?
_reflns_number_total     3076
_reflns_number_gt     2951
_reflns_threshold_expression     >2\s(I)
_refine_ls_structure_factor_coef     Fsqd
_refine_ls_matrix_type     full
_refine_ls_R_factor_all     0.0367
_refine_ls_R_factor_gt     0.0357
_refine_ls_wR_factor_gt     0.0810
_refine_ls_wR_factor_ref     0.0840
_refine_ls_goodness_of_fit_ref     1.048
_refine_ls_restrained_S_all     1.047
_refine_ls_number_reflns     3076
_refine_ls_number_parameters     228
_refine_ls_number_restraints     6
_refine_ls_hydrogen_treatment     constr
_refine_ls_weighting_scheme     calc
_refine_ls_weighting_details
                 'calc w=1/[\s^2^(Fo^2^)+(0.0431P)^2^] where P=(Fo^2^+2Fc^2^)/3'
_atom_sites_solution_hydrogens     geom
_atom_sites_solution_primary     direct
_atom_sites_solution_secondary     difmap
_refine_ls_shift/su_max     0.003
_refine_ls_shift/su_mean     0.001
_refine_diff_density_max     2.769
_refine_diff_density_min     -1.582
_refine_ls_extinction_method     none
_refine_ls_extinction_coef     ?
loop_
    _atom_type_symbol
    _atom_type_description
    _atom_type_scat_dispersion_real
    _atom_type_scat_dispersion_imag
    _atom_type_scat_source
    'C' 'C' 0.0033 0.0016
                         'International Tables Vol C Tables 4.2.6.8 and 6.1.1.4'
    'H' 'H' 0.0000 0.0000
                         'International Tables Vol C Tables 4.2.6.8 and 6.1.1.4'
    'O' 'O' 0.0106 0.0060
                         'International Tables Vol C Tables 4.2.6.8 and 6.1.1.4'
    'Pb' 'Pb' -3.3944 10.1111
                         'International Tables Vol C Tables 4.2.6.8 and 6.1.1.4'
_computing_data_collection     'CrystalStructure (Rigaku/MSC, 2002)'
_computing_cell_refinement     'CrystalStructure (Rigaku/MSC, 2002)'
_computing_data_reduction     'CrystalStructure (Rigaku/MSC, 2002)'
_computing_structure_solution     'SHELXS97 (Sheldrick, 2008)'
_computing_structure_refinement     'SHELXL97 (Sheldrick, 2008)'
_computing_molecular_graphics
                       'ORTEPII (Johnson, 1976) and DIAMOND (Brandenburg, 1999)'
_computing_publication_material     'SHELXL97 (Sheldrick, 2008)'
loop_
    _atom_site_type_symbol
    _atom_site_label
    _atom_site_fract_x
    _atom_site_fract_y
    _atom_site_fract_z
    _atom_site_U_iso_or_equiv
    _atom_site_adp_type
    _atom_site_calc_flag
    _atom_site_refinement_flags
    _atom_site_occupancy
    _atom_site_disorder_assembly
    _atom_site_disorder_group
    Pb Pb1 0.76187(2) 0.029805(17) 0.601979(13) 0.02638(11) Uani d . 1 . .
    O O1 0.6798(6) 0.2761(5) 0.6889(4) 0.0433(10) Uani d . 1 . .
    O O2 0.9615(6) 0.2666(4) 0.6423(4) 0.0439(10) Uani d . 1 . .
    O O6 0.7995(6) -0.2407(5) 0.1437(5) 0.0487(11) Uani d . 1 . .
    H H6 0.8311 -0.3082 0.1465 0.073 Uiso calc R 1 . .
    O O5 1.1923(6) 0.5007(4) 0.8890(3) 0.0413(9) Uani d . 1 . .
    H H5 1.2721 0.5388 0.9460 0.062 Uiso calc R 1 . .
    C C1 0.8449(8) 0.3338(6) 0.6845(5) 0.0320(12) Uani d . 1 . .
    C C2 0.9012(8) 0.4889(6) 0.7318(6) 0.0435(14) Uani d . 1 . .
    H H2A 0.8219 0.5223 0.6892 0.052 Uiso calc R 1 . .
    H H2B 0.8802 0.5217 0.8175 0.052 Uiso calc R 1 . .
    C C3 1.0981(8) 0.5484(5) 0.7178(5) 0.0392(13) Uani d . 1 . .
    C C4 1.1459(10) 0.6010(6) 0.6257(6) 0.0471(15) Uani d . 1 . .
    H H4 1.0530 0.6059 0.5753 0.056 Uiso calc R 1 . .
    C C5 1.3273(10) 0.6461(7) 0.6070(6) 0.0512(17) Uani d . 1 . .
    H H5A 1.3558 0.6801 0.5442 0.061 Uiso calc R 1 . .
    C C6 1.4641(10) 0.6410(7) 0.6797(6) 0.0531(17) Uani d . 1 . .
    H H6A 1.5865 0.6687 0.6652 0.064 Uiso calc R 1 . .
    C C7 1.4221(9) 0.5938(6) 0.7770(6) 0.0443(14) Uani d . 1 . .
    H H7 1.5162 0.5935 0.8289 0.053 Uiso calc R 1 . .
    C C8 1.2403(8) 0.5481(5) 0.7949(5) 0.0340(12) Uani d . 1 . .
    C C9 0.7658(7) 0.0291(5) 0.3582(5) 0.0269(11) Uani d . 1 . .
    C C10 0.7743(8) 0.0257(7) 0.2278(5) 0.0324(12) Uani d . 1 . .
    H H10A 0.6655 -0.0388 0.1794 0.039 Uiso calc R 1 . .
    H H10B 0.7718 0.1151 0.2260 0.039 Uiso calc R 1 . .
    C C11 0.9411(7) -0.0131(6) 0.1715(4) 0.0296(12) Uani d . 1 . .
    C C12 0.9491(7) -0.1495(6) 0.1294(4) 0.0300(12) Uani d . 1 . .
    C C13 1.1053(8) -0.1886(7) 0.0786(5) 0.0407(14) Uani d . 1 . .
    H H13 1.1097 -0.2799 0.0523 0.049 Uiso calc R 1 . .
    C C14 1.2530(9) -0.0917(8) 0.0675(6) 0.0448(16) Uani d . 1 . .
    H H14 1.3572 -0.1176 0.0332 0.054 Uiso calc R 1 . .
    C C15 1.2474(9) 0.0435(7) 0.1069(5) 0.0478(18) Uani d . 1 . .
    H H15 1.3478 0.1088 0.0996 0.057 Uiso calc R 1 . .
    C C16 1.0910(9) 0.0828(6) 0.1580(5) 0.0390(14) Uani d . 1 . .
    H H16 1.0871 0.1741 0.1833 0.047 Uiso calc R 1 . .
    O O3 0.9083(5) 0.0283(4) 0.4142(3) 0.0339(9) Uani d . 1 . .
    O O4 0.6204(5) 0.0363(4) 0.4101(3) 0.0366(9) Uani d . 1 . .
    O O1W 0.6888(6) -0.2332(5) 0.4561(4) 0.0531(12) Uani d D 1 . .
    H H2W 0.7696 -0.2339 0.4061 0.080 Uiso d RD 1 . .
    H H1W 0.5860 -0.2720 0.4161 0.080 Uiso d RD 1 . .
    O O2W 0.4261(6) 0.6318(6) 0.0817(4) 0.0617(14) Uani d D 1 . .
    H H3W 0.3977 0.6548 0.1537 0.093 Uiso d RD 1 . .
    H H4W 0.5291 0.6783 0.0746 0.093 Uiso d RD 1 . .
loop_
    _atom_site_aniso_label
    _atom_site_aniso_U_11
    _atom_site_aniso_U_22
    _atom_site_aniso_U_33
    _atom_site_aniso_U_12
    _atom_site_aniso_U_13
    _atom_site_aniso_U_23
    Pb1 0.01845(15) 0.03419(16) 0.02621(15) 0.00640(11) 0.00500(9) 0.00999(11)
    O1 0.029(2) 0.046(2) 0.049(2) 0.005(2) 0.0044(18) 0.013(2)
    O2 0.031(2) 0.034(2) 0.063(3) 0.0088(19) 0.017(2) 0.012(2)
    O6 0.031(2) 0.041(2) 0.075(3) 0.006(2) 0.004(2) 0.022(2)
    O5 0.041(2) 0.042(2) 0.041(2) 0.006(2) 0.0043(17) 0.0162(19)
    C1 0.026(3) 0.038(3) 0.030(3) 0.006(3) 0.002(2) 0.010(2)
    C2 0.029(3) 0.035(3) 0.063(4) 0.008(3) 0.005(3) 0.014(3)
    C3 0.034(3) 0.025(3) 0.055(3) 0.005(3) 0.003(3) 0.010(3)
    C4 0.061(4) 0.035(3) 0.047(3) 0.013(3) 0.003(3) 0.015(3)
    C5 0.055(4) 0.043(3) 0.055(4) 0.002(3) 0.010(3) 0.023(3)
    C6 0.043(4) 0.047(4) 0.064(4) 0.002(3) 0.022(3) 0.018(3)
    C7 0.031(3) 0.044(3) 0.056(4) 0.005(3) 0.002(3) 0.018(3)
    C8 0.029(3) 0.030(3) 0.040(3) 0.006(2) 0.004(2) 0.009(2)
    C9 0.022(3) 0.028(2) 0.029(2) 0.006(2) 0.003(2) 0.009(2)
    C10 0.027(3) 0.052(3) 0.025(3) 0.018(3) 0.010(2) 0.016(2)
    C11 0.029(3) 0.040(3) 0.017(2) 0.014(3) 0.0021(19) 0.003(2)
    C12 0.026(3) 0.036(3) 0.022(2) 0.006(2) 0.0002(19) 0.003(2)
    C13 0.039(3) 0.048(3) 0.039(3) 0.021(3) 0.008(3) 0.013(3)
    C14 0.035(3) 0.068(4) 0.038(3) 0.025(3) 0.016(3) 0.018(3)
    C15 0.033(4) 0.061(5) 0.048(4) 0.000(4) 0.007(3) 0.024(4)
    C16 0.047(4) 0.038(3) 0.026(2) 0.004(3) 0.005(2) 0.008(2)
    O3 0.0205(19) 0.057(2) 0.0277(17) 0.0135(18) 0.0076(14) 0.0173(17)
    O4 0.0182(19) 0.052(2) 0.044(2) 0.0106(18) 0.0099(16) 0.0217(19)
    O1W 0.046(3) 0.045(2) 0.057(3) 0.000(2) 0.019(2) 0.011(2)
    O2W 0.036(3) 0.092(4) 0.044(2) 0.018(3) 0.007(2) 0.005(3)
loop_
    _geom_bond_atom_site_label_1
    _geom_bond_atom_site_label_2
    _geom_bond_site_symmetry_2
    _geom_bond_distance
    _geom_bond_publ_flag
    Pb1 O1 . 2.701(5) y
    Pb1 O2 . 2.527(4) y
    Pb1 O3 . 2.453(3) y
    Pb1 O3 2_756 2.662(4) y
    Pb1 O4 . 2.508(4) y
    Pb1 O4 2_656 2.772(4) y
    Pb1 O1W . 2.687(4) y
    O1 C1 . 1.259(7) ?
    O2 C1 . 1.249(7) ?
    O6 C12 . 1.362(7) ?
    O6 H6 . 0.8200 ?
    O5 C8 . 1.377(7) ?
    O5 H5 . 0.8200 ?
    C1 C2 . 1.521(8) ?
    C2 C3 . 1.499(8) ?
    C2 H2A . 0.9700 ?
    C2 H2B . 0.9700 ?
    C3 C4 . 1.389(9) ?
    C3 C8 . 1.393(8) ?
    C4 C5 . 1.376(10) ?
    C4 H4 . 0.9300 ?
    C5 C6 . 1.349(10) ?
    C5 H5A . 0.9300 ?
    C6 C7 . 1.403(9) ?
    C6 H6A . 0.9300 ?
    C7 C8 . 1.377(8) ?
    C7 H7 . 0.9300 ?
    C9 O3 . 1.251(6) ?
    C9 O4 . 1.249(6) ?
    C9 C10 . 1.515(7) ?
    C10 C11 . 1.485(7) ?
    C10 H10A . 0.9700 ?
    C10 H10B . 0.9700 ?
    C11 C12 . 1.392(8) ?
    C11 C16 . 1.388(8) ?
    C12 C13 . 1.393(8) ?
    C13 C14 . 1.375(9) ?
    C13 H13 . 0.9300 ?
    C14 C15 . 1.375(9) ?
    C14 H14 . 0.9300 ?
    C15 C16 . 1.396(9) ?
    C15 H15 . 0.9300 ?
    C16 H16 . 0.9300 ?
    O1W H2W . 0.8401 ?
    O1W H1W . 0.8400 ?
    O2W H3W . 0.8365 ?
    O2W H4W . 0.8383 ?
loop_
    _geom_angle_atom_site_label_1
    _geom_angle_atom_site_label_2
    _geom_angle_atom_site_label_3
    _geom_angle_site_symmetry_1
    _geom_angle_site_symmetry_3
    _geom_angle
    _geom_angle_publ_flag
    O3 Pb1 O4 . . 51.86(12) ?
    O3 Pb1 O2 . . 72.89(14) ?
    O4 Pb1 O2 . . 89.65(15) ?
    O3 Pb1 O3 . 2_756 64.41(14) ?
    O4 Pb1 O3 . 2_756 115.37(11) ?
    O2 Pb1 O3 . 2_756 80.89(13) ?
    O3 Pb1 O1W . . 74.25(14) ?
    O4 Pb1 O1W . . 77.54(15) ?
    O2 Pb1 O1W . . 145.72(13) ?
    O3 Pb1 O1W 2_756 . 76.41(14) ?
    O3 Pb1 O1 . . 104.29(14) ?
    O4 Pb1 O1 . . 80.18(14) ?
    O2 Pb1 O1 . . 49.36(13) ?
    O3 Pb1 O1 2_756 . 128.80(13) ?
    O1 Pb1 O4 . 2_656 76.94(13) ?
    O2 Pb1 O4 . 2_656 125.05(14) ?
    O3 Pb1 O4 . 2_656 117.78(12) ?
    O3 Pb1 O4 2_756 2_656 154.01(12) ?
    O4 Pb1 O4 . 2_656 67.94(11) ?
    O1W Pb1 O4 . 2_656 79.49(13) ?
    O1W Pb1 O1 . . 152.25(15) ?
    C1 O1 Pb1 . . 90.2(4) ?
    C1 O2 Pb1 . . 98.8(3) ?
    C12 O6 H6 . . 109.5 ?
    C8 O5 H5 . . 109.5 ?
    O2 C1 O1 . . 121.5(5) ?
    O2 C1 C2 . . 120.0(5) ?
    O1 C1 C2 . . 118.5(5) ?
    C3 C2 C1 . . 114.7(5) ?
    C3 C2 H2A . . 108.6 ?
    C1 C2 H2A . . 108.6 ?
    C3 C2 H2B . . 108.6 ?
    C1 C2 H2B . . 108.6 ?
    H2A C2 H2B . . 107.6 ?
    C4 C3 C8 . . 117.8(6) ?
    C4 C3 C2 . . 121.6(6) ?
    C8 C3 C2 . . 120.6(6) ?
    C5 C4 C3 . . 121.5(7) ?
    C5 C4 H4 . . 119.2 ?
    C3 C4 H4 . . 119.2 ?
    C6 C5 C4 . . 120.1(6) ?
    C6 C5 H5A . . 119.9 ?
    C4 C5 H5A . . 119.9 ?
    C5 C6 C7 . . 120.2(6) ?
    C5 C6 H6A . . 119.9 ?
    C7 C6 H6A . . 119.9 ?
    C8 C7 C6 . . 119.5(6) ?
    C8 C7 H7 . . 120.2 ?
    C6 C7 H7 . . 120.2 ?
    O5 C8 C7 . . 121.6(6) ?
    O5 C8 C3 . . 117.7(5) ?
    C7 C8 C3 . . 120.7(6) ?
    O3 C9 O4 . . 120.4(5) ?
    O3 C9 C10 . . 118.9(4) ?
    O4 C9 C10 . . 120.6(5) ?
    C11 C10 C9 . . 113.5(4) ?
    C11 C10 H10A . . 108.9 ?
    C9 C10 H10A . . 108.9 ?
    C11 C10 H10B . . 108.9 ?
    C9 C10 H10B . . 108.9 ?
    H10A C10 H10B . . 107.7 ?
    C12 C11 C16 . . 118.2(5) ?
    C12 C11 C10 . . 119.8(5) ?
    C16 C11 C10 . . 122.1(5) ?
    O6 C12 C11 . . 116.6(5) ?
    O6 C12 C13 . . 122.3(5) ?
    C11 C12 C13 . . 121.1(5) ?
    C14 C13 C12 . . 119.7(6) ?
    C14 C13 H13 . . 120.1 ?
    C12 C13 H13 . . 120.1 ?
    C15 C14 C13 . . 120.3(6) ?
    C15 C14 H14 . . 119.9 ?
    C13 C14 H14 . . 119.9 ?
    C14 C15 C16 . . 120.0(6) ?
    C14 C15 H15 . . 120.0 ?
    C16 C15 H15 . . 120.0 ?
    C11 C16 C15 . . 120.7(6) ?
    C11 C16 H16 . . 119.6 ?
    C15 C16 H16 . . 119.6 ?
    C9 O3 Pb1 . . 95.1(3) ?
    C9 O3 Pb1 . 2_756 146.8(3) ?
    Pb1 O3 Pb1 . 2_756 115.59(14) ?
    C9 O4 Pb1 . . 92.5(3) ?
    H2W O1W H1W . . 107.6 ?
    H3W O2W H4W . . 112.2 ?
loop_
    _geom_hbond_atom_site_label_D
    _geom_hbond_atom_site_label_H
    _geom_hbond_atom_site_label_A
    _geom_hbond_site_symmetry_A
    _geom_hbond_distance_DH
    _geom_hbond_distance_HA
    _geom_hbond_distance_DA
    _geom_hbond_angle_DHA
    _geom_hbond_publ_flag
    O5 H5 O2W 1_656 0.82 1.80 2.618(6) 173 y
    O6 H6 O5 2_756 0.82 1.93 2.698(6) 156 y
    O1W H1W O1 2_656 0.84 2.31 3.089(6) 154 y
    O1W H2W O2 2_756 0.84 2.16 2.900(6) 147 y
    O2W H3W O1 2_666 0.84 1.88 2.715(6) 172 y
    O2W H4W O6 1_565 0.84 2.05 2.788(7) 146 y
data_global
_journal_date_recd_electronic     2010-01-18
_journal_date_accepted     2010-02-02
_journal_name_full     'Acta Crystallographica, Section E'
_journal_year     2010
_journal_volume     66
_journal_issue      3
_journal_page_first     m273
_journal_page_last     m274
_journal_paper_category     QM
_journal_coeditor_code     HY2276
_publ_contact_author_name     'Jun-Xia Xiao'
_publ_contact_author_address
;
School of Chemistry and Chemical Engineering
Zhaoqing University
Zhaoqing 526061
People's Republic of China
;
_publ_contact_author_email     xiaojx090@126.com
_publ_contact_author_fax     '86 0758 2716357'
_publ_contact_author_phone     '86 0758 2716357'
_publ_section_title
;\
<i>catena</i>-Poly[[[aqua[(2-hydroxyphenyl)acetato-\k^2^<i>O</i>,<i>O</i>']\
lead(II)]-\m~3~-[(2-hydroxyphenyl)acetato-\k^4^<i>O</i>:<i>O</i>,<i>O</i>':\
<i>O</i>']] monohydrate]
;
loop_
    _publ_author_name
    _publ_author_footnote
    _publ_author_address
    'Jun-Xia Xiao' .
;
School of Chemistry and Chemical Engineering
Zhaoqing University
Zhaoqing 526061
People's Republic of China
;
    'Xian-Ge Wu' .
;
School of Chemistry and Chemical Engineering
Zhaoqing University
Zhaoqing 526061
People's Republic of China
;
    'Liang Qin' .
;
School of Chemistry and Chemical Engineering
Zhaoqing University
Zhaoqing 526061
People's Republic of China
;
