# Supplementary material for: catena-Poly[[[aqua­[(2-hydroxy­phen­yl)acetato-κ2 O,O′]lead(II)]-μ3-[(2-hydroxy­phen­yl)acetato-κ4 O:O,O′:O′]] monohydrate]
Source: Acta Crystallogr Sect E Struct Rep Online. 2010 Feb 6;66(Pt 3):m273–4. doi: 10.1107/S1600536810004162 (PMC2983550; doi:10.1107/S1600536810004162)
Supplement: Supplementary file 2 [file e-66-0m273-Isup2.hkl]

# 
# h,k,l, Fc-squared, Fo-squared, sigma(Fo-squared) and status flag 
# 
data_I
_shelx_title ' 1 in  P-1' 
_shelx_refln_list_code          4 
_shelx_F_calc_maximum      224.25 
_exptl_crystal_F_000       520.00 
_reflns_d_resolution_high  0.8346 
 
loop_ 
 _symmetry_equiv_pos_as_xyz 
 'x, y, z' 
 '-x, -y, -z' 
 
_cell_length_a     7.4610 
_cell_length_b    10.7210 
_cell_length_c    11.7010 
_cell_angle_alpha 109.720 
_cell_angle_beta   90.100 
_cell_angle_gamma 102.920 
 
_shelx_F_squared_multiplier     1.000 
 
loop_ 
 _refln_index_h 
 _refln_index_k 
 _refln_index_l 
 _refln_F_squared_calc 
 _refln_F_squared_meas 
 _refln_F_squared_sigma 
 _refln_observed_status 
   2   0   0    28188.94    32355.93   2709.67 o 
   3   0   0     1011.14     1008.47     32.92 o 
   4   0   0     9181.53     9635.75    499.31 o 
   5   0   0      984.68      991.84     41.15 o 
   6   0   0     7941.65     8512.36    696.14 o 
   7   0   0     1900.89     1987.83     96.21 o 
   8   0   0     1898.87     2059.34    111.38 o 
  -8   1   0     3422.80     3540.12    182.07 o 
  -7   1   0     1181.15     1168.46     59.19 o 
  -6   1   0     7367.69     8181.97    441.04 o 
  -5   1   0      175.48      197.13     13.08 o 
  -4   1   0    13845.28    14704.77   1020.76 o 
  -3   1   0       26.78       41.01      6.89 o 
  -2   1   0    20566.15    21873.02   1190.12 o 
  -1   1   0      619.08      697.68     10.90 o 
   1   1   0     8514.77     9351.43    397.43 o 
   2   1   0    21077.59    24250.16   1775.60 o 
   3   1   0       57.94       79.91      8.00 o 
   4   1   0    10213.69    10179.51    558.83 o 
   5   1   0     2190.45     2045.73     98.68 o 
   6   1   0     6258.53     7004.74    421.20 o 
   7   1   0     2909.36     3033.20    136.39 o 
   8   1   0     2022.26     2017.56    170.66 o 
  -8   2   0     5056.58     5204.04    556.75 o 
  -7   2   0      142.07      143.06     13.79 o 
  -6   2   0    12828.74    13225.99    867.48 o 
  -5   2   0       84.94       92.08      8.53 o 
  -4   2   0    10910.78    10098.79    951.17 o 
  -3   2   0      509.72      481.85     25.46 o 
  -2   2   0    20917.58    25278.43   1846.41 o 
  -1   2   0      419.37      423.96     11.11 o 
   0   2   0    30779.01    36579.00   3166.34 o 
   1   2   0     1956.46     1893.00     68.53 o 
   2   2   0    13666.27    14542.31    855.01 o 
   3   2   0    11415.27    11514.84    673.70 o 
   4   2   0     5486.12     5406.47    260.41 o 
   5   2   0     3215.49     3157.73    183.86 o 
   6   2   0     4287.35     4034.88    227.56 o 
   7   2   0     3918.03     3976.44    309.79 o 
   8   2   0     1184.02     1286.75     92.30 o 
  -8   3   0     3986.52     3636.50    403.06 o 
  -7   3   0      157.92      179.34     31.00 o 
  -6   3   0     6808.56     6892.44    354.76 o 
  -5   3   0      230.87      225.12     19.43 o 
  -4   3   0    15808.93    15846.75    696.94 o 
  -3   3   0     3283.75     3300.88    191.86 o 
  -2   3   0    10131.51    12178.41    518.84 o 
  -1   3   0    20969.94    21146.12   1407.93 o 
   0   3   0    23422.27    29050.66   2354.99 o 
   1   3   0     7821.14     7704.21    344.93 o 
   2   3   0     8178.54     7814.34    365.51 o 
   3   3   0     4883.42     4832.62    214.49 o 
   4   3   0     1542.68     1369.24     80.16 o 
   5   3   0     4436.84     4292.07    260.03 o 
   6   3   0     1344.76     1317.08     87.31 o 
   7   3   0     2918.57     2605.75    244.32 o 
  -8   4   0     2917.23     2734.44    476.46 o 
  -7   4   0       63.46       50.87     13.78 o 
  -6   4   0     6943.00     6623.39    415.58 o 
  -5   4   0      899.65      890.91     38.35 o 
  -4   4   0     8634.33     8447.31    950.54 o 
  -3   4   0     4612.41     5222.76    659.31 o 
  -2   4   0    11763.60    11911.89    617.57 o 
  -1   4   0     3013.27     2672.59    102.02 o 
   0   4   0    16315.47    19788.91   1309.78 o 
   1   4   0    15346.13    16292.50   1014.07 o 
   2   4   0    10407.73    10279.65    552.39 o 
   3   4   0     5627.97     5612.87    275.21 o 
   4   4   0     2194.03     2095.90    105.17 o 
   5   4   0     3616.84     3530.83    219.12 o 
   6   4   0      346.87      323.71     42.74 o 
   7   4   0     2543.91     2382.34    165.61 o 
  -8   5   0     2982.35     2841.63    389.28 o 
  -7   5   0     1150.57     1176.20    166.42 o 
  -6   5   0     6955.87     6584.77    401.20 o 
  -5   5   0     2616.17     2714.67    265.52 o 
  -4   5   0     2940.01     3061.58    447.84 o 
  -3   5   0     2935.56     3082.04    212.52 o 
  -2   5   0     5573.10     4857.06    176.10 o 
  -1   5   0     8220.64     7789.21    341.07 o 
   0   5   0     4793.62     4886.05    212.84 o 
   1   5   0     5926.13     5808.35    256.15 o 
   2   5   0      889.65      843.79     42.53 o 
   3   5   0     4811.12     4703.72    232.67 o 
   4   5   0     1038.37      978.32     60.15 o 
   5   5   0     4588.27     4042.35    306.60 o 
   6   5   0       65.59       67.04     31.48 o 
   7   5   0     2459.87     2164.26    199.28 o 
  -8   6   0     2092.55     2058.66    338.13 o 
  -7   6   0     1133.75     1135.35     63.56 o 
  -6   6   0     3160.96     3440.14    228.10 o 
  -5   6   0     2673.12     2806.20    479.64 o 
  -4   6   0     3816.66     4392.63    827.84 o 
  -3   6   0     1969.17     1959.45     67.87 o 
  -2   6   0     1760.16     1455.08     46.21 o 
  -1   6   0     5559.66     5081.40    223.17 o 
   0   6   0     1739.16     1738.29     67.43 o 
   1   6   0     7091.43     7087.28    383.01 o 
   2   6   0      512.35      503.98     37.36 o 
   3   6   0     4294.20     4033.66    270.29 o 
   4   6   0        8.94       14.18      8.97 o 
   5   6   0     2804.29     2613.63    206.96 o 
   6   6   0        0.36       20.29     13.48 o 
  -8   7   0     1998.55     1925.50    102.05 o 
  -7   7   0     2012.76     2125.55    122.10 o 
  -6   7   0     1892.45     2065.20    169.48 o 
  -5   7   0     2526.32     2524.87    533.70 o 
  -4   7   0     1959.44     2166.42    192.42 o 
  -3   7   0     6812.00     6025.04    262.67 o 
  -2   7   0     1074.62      966.91     45.82 o 
  -1   7   0     6984.39     6932.32    352.61 o 
   0   7   0      218.46      275.49     25.12 o 
   1   7   0     8566.63     8586.85    512.69 o 
   2   7   0       31.74       36.44     12.41 o 
   3   7   0     3023.91     2874.17    212.53 o 
   4   7   0        0.21      -12.88     11.92 o 
   5   7   0     1957.61     1788.80    113.41 o 
  -7   8   0     1539.84     1636.01    127.53 o 
  -6   8   0      743.98      769.12    142.83 o 
  -5   8   0     2093.77     2281.65    526.54 o 
  -4   8   0      755.77      806.67     70.46 o 
  -3   8   0     3980.40     3498.07    136.72 o 
  -2   8   0      140.88      147.99     12.48 o 
  -1   8   0     5524.25     5474.55    279.52 o 
   0   8   0      301.01      310.81     23.40 o 
   1   8   0     4789.14     4870.72    244.15 o 
   2   8   0        3.12       10.91      9.61 o 
   3   8   0     2414.77     2294.34    139.65 o 
   4   8   0       66.81       53.06     18.70 o 
   5   8   0     1430.24     1323.99     95.40 o 
  -7   9   0     1831.94     1964.71    141.17 o 
  -6   9   0      316.34      339.59     73.93 o 
  -5   9   0     2897.50     3468.20    693.49 o 
  -4   9   0      139.69      145.41     21.16 o 
  -3   9   0     2675.05     2335.78    161.12 o 
  -2   9   0       24.72       26.88      6.75 o 
  -1   9   0     3885.03     3845.37    308.19 o 
   0   9   0       94.53      124.25     14.80 o 
   1   9   0     2815.38     2908.84    170.13 o 
   2   9   0       73.83       80.22     13.73 o 
   3   9   0     1538.81     1502.36     90.48 o 
   4   9   0      180.05      173.39     27.54 o 
  -6  10   0       65.41       81.71     24.05 o 
  -5  10   0     1931.33     2227.37    597.83 o 
  -4  10   0        2.52        4.40      5.33 o 
  -3  10   0     2067.46     1878.11    152.11 o 
  -2  10   0       50.35       61.23      9.42 o 
  -1  10   0     1898.42     1741.92     74.70 o 
   0  10   0      363.08      342.57     27.87 o 
   1  10   0     1552.90     1540.01     79.82 o 
   2  10   0      420.23      406.64     41.80 o 
   3  10   0     1125.13     1130.96     79.69 o 
  -5  11   0     1923.00     2055.44    256.30 o 
  -4  11   0       21.47       43.27     11.57 o 
  -3  11   0     1787.07     1578.34    108.91 o 
  -2  11   0      218.15      206.45     19.60 o 
  -1  11   0     1542.43     1415.50     76.65 o 
   0  11   0      290.04      315.77     24.75 o 
   1  11   0     1236.20     1236.29     86.95 o 
  -3  12   0      834.02      737.63     50.61 o 
  -2  12   0      319.56      300.57     26.23 o 
   0 -12   1       37.13       35.35     14.02 o 
   1 -12   1     1068.35     1024.16     55.26 o 
   2 -12   1       28.84       35.27      8.33 o 
   3 -12   1     1399.52     1161.12     78.20 o 
   4 -12   1       44.19       42.24     16.69 o 
  -2 -11   1       11.73       12.71     13.08 o 
  -1 -11   1     1190.84     1156.87     86.89 o 
   0 -11   1        3.96        1.16      5.86 o 
   1 -11   1     1498.56     1363.04     97.95 o 
   2 -11   1       74.41       77.88     15.69 o 
   3 -11   1     1796.44     1609.29    133.29 o 
   4 -11   1      295.18      263.36     52.73 o 
   5 -11   1     1298.88     1425.03    173.24 o 
  -3 -10   1     1717.65     1633.84    124.07 o 
  -2 -10   1       36.37       34.72     12.72 o 
  -1 -10   1     1836.85     1733.51    109.71 o 
   0 -10   1       59.82       63.76     22.48 o 
   1 -10   1     1810.08     1865.85    168.01 o 
   2 -10   1      552.58      542.83     53.26 o 
   3 -10   1     1337.33     1179.55     72.61 o 
   4 -10   1     1306.07     1209.22     53.46 o 
   5 -10   1     1058.97     1232.76    120.67 o 
   6 -10   1      752.76      864.61    150.25 o 
  -4  -9   1      177.42      194.11     35.76 o 
  -3  -9   1     1689.85     1609.19     98.08 o 
  -2  -9   1      160.79      152.64     21.49 o 
  -1  -9   1     3956.81     3961.35    233.28 o 
   0  -9   1      914.85      907.54     53.18 o 
   1  -9   1     3333.57     3357.83    158.22 o 
   2  -9   1     1382.51     1322.64     97.25 o 
   3  -9   1     1597.88     1404.95     58.19 o 
   4  -9   1      665.85      622.24     31.28 o 
   5  -9   1     1836.39     2279.34    387.69 o 
   6  -9   1     1700.75     1893.00    327.00 o 
   7  -9   1      864.33      850.32     86.65 o 
  -5  -8   1     1030.03      978.56    127.47 o 
  -4  -8   1      450.94      397.47     65.19 o 
  -3  -8   1     1517.07     1463.01    105.19 o 
  -2  -8   1      537.90      527.43     49.28 o 
  -1  -8   1     4824.10     4831.88    251.25 o 
   0  -8   1     2039.51     2067.59    117.12 o 
   1  -8   1     3712.14     3620.56    163.65 o 
   2  -8   1     2435.45     2245.39     93.17 o 
   3  -8   1     3348.83     2945.09    119.54 o 
   4  -8   1     3302.20     3386.12    346.28 o 
   5  -8   1     2333.99     2520.71    450.23 o 
   6  -8   1     2876.94     3055.26    503.22 o 
   7  -8   1      238.13      244.94     19.28 o 
   8  -8   1     1591.47     1578.61     74.08 o 
  -6  -7   1      292.90      331.98     60.95 o 
  -5  -7   1     2260.70     1944.18    202.19 o 
  -4  -7   1      814.96      699.34    131.70 o 
  -3  -7   1     2510.20     2329.15    170.92 o 
  -2  -7   1     1338.39     1292.12     87.18 o 
  -1  -7   1     4166.20     4174.77    202.57 o 
   0  -7   1     3087.93     2996.38    152.21 o 
   1  -7   1     2814.98     2756.84    114.32 o 
   2  -7   1     4336.75     3724.83    162.36 o 
   3  -7   1      179.16      177.67     20.40 o 
   4  -7   1     3116.49     3253.44    174.10 o 
   5  -7   1      957.67     1083.84    168.80 o 
   6  -7   1     3493.88     3605.64    495.01 o 
   7  -7   1      879.76      861.49     36.02 o 
   8  -7   1     2159.01     2104.20    207.23 o 
  -6  -6   1      659.81      639.99     64.13 o 
  -5  -6   1     2396.28     2138.83    241.68 o 
  -4  -6   1     2468.11     2349.86    239.82 o 
  -3  -6   1     3588.24     3305.78    266.32 o 
  -2  -6   1     4943.44     4733.95    235.06 o 
  -1  -6   1     2894.91     2932.70    150.66 o 
   0  -6   1     4068.31     3860.56    161.59 o 
   1  -6   1     2761.69     2598.34     96.73 o 
   2  -6   1     8898.15     7770.07    414.19 o 
   3  -6   1      374.64      391.47     26.32 o 
   4  -6   1     5177.89     4944.15    537.63 o 
   5  -6   1      288.07      341.34     52.47 o 
   6  -6   1     7164.17     7062.93    351.33 o 
   7  -6   1        0.72       20.71     11.25 o 
   8  -6   1     3445.59     3279.29    478.58 o 
  -7  -5   1     1572.00     1570.83    127.98 o 
  -6  -5   1      738.44      754.40     64.82 o 
  -5  -5   1     1923.02     1754.22    105.47 o 
  -4  -5   1     4402.62     4091.70    245.65 o 
  -3  -5   1      436.15      416.91     31.63 o 
  -2  -5   1     6724.65     6376.93    312.07 o 
  -1  -5   1     3638.61     3723.02    153.66 o 
   0  -5   1    11263.41    11595.44    630.66 o 
   1  -5   1     4171.40     3875.33    140.85 o 
   2  -5   1    16221.26    16255.36    988.71 o 
   3  -5   1      144.72      158.67     11.21 o 
   4  -5   1     8718.26     8821.46   1099.99 o 
   5  -5   1       28.28       46.86     24.64 o 
   6  -5   1     4432.66     4093.24    180.29 o 
   7  -5   1       51.36       60.03     14.04 o 
   8  -5   1     2721.94     2569.16    356.42 o 
  -7  -4   1     1009.74      944.34     87.18 o 
  -6  -4   1     2373.54     2230.70    138.66 o 
  -5  -4   1      798.07      817.31     57.91 o 
  -4  -4   1     4610.87     4620.04    240.13 o 
  -3  -4   1      386.84      400.12     27.99 o 
  -2  -4   1     7030.77     6797.56    324.16 o 
  -1  -4   1     2714.55     2753.87    102.08 o 
   0  -4   1    20748.88    24900.06   1879.00 o 
   1  -4   1     2753.16     2385.51    142.30 o 
   2  -4   1    13034.80    13354.27    746.24 o 
   3  -4   1      243.07      265.17     12.95 o 
   4  -4   1    10062.35     9376.91    524.16 o 
   5  -4   1      256.70      267.55     15.05 o 
   6  -4   1     7584.77     7107.44    758.15 o 
   7  -4   1      105.31       86.83     15.15 o 
   8  -4   1     3107.70     2880.04    412.33 o 
  -7  -3   1     1149.59     1158.72     66.68 o 
  -6  -3   1     4064.43     4073.18    236.22 o 
  -5  -3   1      432.17      443.95     37.40 o 
  -4  -3   1     9573.61     9500.68    550.89 o 
  -3  -3   1       15.65       43.31      9.27 o 
  -2  -3   1    11809.48    11514.75    626.73 o 
  -1  -3   1      359.26      413.73     21.36 o 
   0  -3   1     9442.22    10475.26    518.45 o 
   1  -3   1      132.41      130.38      9.27 o 
   2  -3   1    15810.73    18656.44   1232.72 o 
   3  -3   1     3536.21     3769.69    133.60 o 
   4  -3   1     4816.00     4423.87    185.49 o 
   5  -3   1     1974.83     1914.05     57.01 o 
   6  -3   1     3658.19     3578.33    223.77 o 
   7  -3   1      875.73      820.63     72.00 o 
   8  -3   1     3297.43     3070.75    198.00 o 
  -8  -2   1     2665.28     2762.50    146.98 o 
  -7  -2   1      498.45      521.52     48.41 o 
  -6  -2   1     4677.02     4576.79    260.53 o 
  -5  -2   1      444.62      479.48     63.33 o 
  -4  -2   1     8362.92     8454.48    452.09 o 
  -3  -2   1       86.42      129.21     21.73 o 
  -2  -2   1    11052.15    11007.43    641.41 o 
  -1  -2   1       15.91       32.87      5.62 o 
   0  -2   1    19355.92    21534.41   1413.39 o 
   1  -2   1      282.38      263.50      8.22 o 
   2  -2   1     8435.21     9379.20    420.94 o 
   3  -2   1     9830.16     9681.67   1112.18 o 
   4  -2   1     5816.01     5621.96    214.60 o 
   5  -2   1     1747.47     1751.20     66.46 o 
   6  -2   1     6951.49     7025.94    358.67 o 
   7  -2   1     2437.56     2432.71    122.69 o 
   8  -2   1     1694.26     1711.83    217.30 o 
  -8  -1   1     2447.65     2426.68    142.56 o 
  -7  -1   1        1.81        7.94      6.77 o 
  -6  -1   1     3462.34     3653.17    210.85 o 
  -5  -1   1       23.89       26.91      6.88 o 
  -4  -1   1    11813.50    11775.52    678.54 o 
  -3  -1   1     2217.08     2304.59     80.04 o 
  -2  -1   1    12882.71    14198.19    803.11 o 
  -1  -1   1     2249.49     2275.21     57.13 o 
   1  -1   1     4950.56     5937.50    269.23 o 
   2  -1   1    20294.65    22715.83   1520.80 o 
   3  -1   1     7910.84     8199.76    916.35 o 
   4  -1   1     3788.48     3934.17    203.25 o 
   5  -1   1     6618.44     7066.13    349.00 o 
   6  -1   1     3762.03     4153.37    236.11 o 
   7  -1   1     4009.64     4304.15    229.60 o 
   8  -1   1      585.49      554.95     42.07 o 
  -8   0   1     2878.61     3158.34    195.25 o 
  -7   0   1       40.73       45.71     14.93 o 
  -6   0   1     3326.25     3583.11    141.45 o 
  -5   0   1      792.28      797.04     41.83 o 
  -4   0   1     4918.46     4940.17    198.20 o 
  -3   0   1     4797.37     5066.01    166.11 o 
  -2   0   1    13114.26    15291.20    718.82 o 
  -1   0   1     2639.32     2731.70     48.84 o 
   1   0   1     2260.88     2286.51     66.25 o 
   2   0   1     9147.43     9537.77    457.87 o 
   3   0   1     3123.30     3286.10    116.17 o 
   4   0   1     4191.07     4320.12    181.95 o 
   5   0   1     3269.40     3698.70    309.78 o 
   6   0   1     1475.61     1634.68     79.50 o 
   7   0   1     3415.05     3657.00    228.43 o 
   8   0   1      636.09      718.95     87.98 o 
  -8   1   1     3845.74     4056.34    219.11 o 
  -7   1   1      162.16      168.65     16.63 o 
  -6   1   1     7803.42     8044.58    433.36 o 
  -5   1   1     1108.85     1167.58     56.89 o 
  -4   1   1     8375.01     8879.66    361.88 o 
  -3   1   1     3787.49     3607.47    105.61 o 
  -2   1   1    13169.17    13686.45   1062.44 o 
  -1   1   1    23420.33    27625.50   1655.14 o 
   0   1   1     5433.84     6445.86    204.05 o 
   1   1   1     6623.24     7211.47    278.35 o 
   2   1   1     2530.89     2539.82     83.48 o 
   3   1   1    14506.20    15613.64    968.32 o 
   4   1   1      880.24      919.89     42.92 o 
   5   1   1     7772.83     7489.60    449.79 o 
   6   1   1      854.24      862.33     60.25 o 
   7   1   1     3372.63     3573.54    289.90 o 
   8   1   1      159.09      166.52     18.82 o 
  -8   2   1     3511.64     3540.78    294.67 o 
  -7   2   1     1002.13     1073.55     52.56 o 
  -6   2   1     5717.58     5822.45    278.52 o 
  -5   2   1     3043.35     3094.58    131.48 o 
  -4   2   1     5204.04     4945.70    273.74 o 
  -3   2   1     4577.41     4528.71    134.90 o 
  -2   2   1     4186.03     4217.16    253.20 o 
  -1   2   1     3536.89     3422.71     96.75 o 
   0   2   1     2275.18     2218.15     65.19 o 
   1   2   1     8526.58     8495.47    374.75 o 
   2   2   1     2498.28     2515.53     83.95 o 
   3   2   1    12237.77    12073.30    684.98 o 
   4   2   1       21.72       41.70      9.66 o 
   5   2   1     7595.59     7453.14    425.42 o 
   6   2   1      149.53      163.87     24.07 o 
   7   2   1     4089.46     3730.08    335.75 o 
   8   2   1       12.54       23.32     10.43 o 
  -8   3   1     2102.89     2219.82    234.26 o 
  -7   3   1      917.78      946.55     43.82 o 
  -6   3   1     3152.68     3225.89    132.47 o 
  -5   3   1     3391.33     3368.41    113.79 o 
  -4   3   1     2439.97     2353.72     58.03 o 
  -3   3   1     8805.33     8933.13    608.43 o 
  -2   3   1     7136.02     8124.91    446.80 o 
  -1   3   1     9993.20    10767.49    568.68 o 
   0   3   1    24881.91    30595.11   2510.70 o 
   1   3   1    21747.33    24128.77   1771.94 o 
   2   3   1     1324.02     1306.41     55.42 o 
   3   3   1    10348.67     9947.79    545.38 o 
   4   3   1       27.62       29.80      9.66 o 
   5   3   1     4516.99     4259.80    228.36 o 
   6   3   1        2.20       11.73     10.86 o 
   7   3   1     3284.95     3115.35    237.61 o 
  -8   4   1     1848.41     1715.44    179.17 o 
  -7   4   1     1854.18     1700.18    113.06 o 
  -6   4   1     2541.50     2513.20    126.83 o 
  -5   4   1     5853.70     5791.15    289.45 o 
  -4   4   1      422.06      412.29     27.12 o 
  -3   4   1     9966.41    10048.85   1382.74 o 
  -2   4   1      182.89      172.44     10.78 o 
  -1   4   1    15333.44    16921.18   1168.36 o 
   0   4   1     1121.45     1171.53     35.51 o 
   1   4   1    11295.63    11059.62    580.11 o 
   2   4   1       17.05       56.28     26.23 o 
   3   4   1     3516.32     3283.13    166.65 o 
   4   4   1       28.61       36.56     13.62 o 
   5   4   1     3628.08     3264.22    203.16 o 
   6   4   1       11.53       16.85     12.95 o 
   7   4   1     2233.24     2032.29    217.83 o 
  -8   5   1     1623.18     1434.65    221.54 o 
  -7   5   1     3195.14     3230.21    181.28 o 
  -6   5   1     2391.77     2386.57    184.25 o 
  -5   5   1     5305.32     5239.09    402.58 o 
  -4   5   1     1208.97     1132.40    268.70 o 
  -3   5   1     6333.73     7123.31    697.24 o 
  -2   5   1      976.65      948.02     25.46 o 
  -1   5   1     6362.14     5711.26    215.90 o 
   0   5   1      362.25      402.26     20.52 o 
   1   5   1     8159.08     7751.99    370.55 o 
   2   5   1        7.81       41.09     23.32 o 
   3   5   1     7515.31     6900.84    361.83 o 
   4   5   1      961.88      904.77     54.50 o 
   5   5   1     3170.88     2912.31    176.22 o 
   6   5   1      310.05      305.26     36.30 o 
  -8   6   1      686.38      627.72    118.19 o 
  -7   6   1     3810.88     3670.95    310.99 o 
  -6   6   1      251.13      289.62     17.67 o 
  -5   6   1     3838.43     3909.33    766.10 o 
  -4   6   1      630.95      729.43    135.41 o 
  -3   6   1     8102.05     8125.95    737.19 o 
  -2   6   1       26.71       37.00      4.41 o 
  -1   6   1    10577.68    10109.66    506.43 o 
   0   6   1       63.18       45.80      9.06 o 
   1   6   1     5876.22     5812.23    269.97 o 
   2   6   1      626.47      566.03     39.47 o 
   3   6   1     4097.36     3530.74    262.34 o 
   4   6   1     1391.65     1262.67     85.59 o 
   5   6   1     1544.75     1308.14    138.86 o 
   6   6   1      527.77      485.34     54.06 o 
  -8   7   1      177.86      178.25     21.15 o 
  -7   7   1     1794.51     1753.02    159.69 o 
  -6   7   1      167.64      188.72     18.12 o 
  -5   7   1     2961.07     2963.99    699.85 o 
  -4   7   1        7.20       11.83      9.83 o 
  -3   7   1     6413.45     5633.69    297.06 o 
  -2   7   1      557.46      544.54     33.87 o 
  -1   7   1     5290.79     4937.83    248.03 o 
   0   7   1      139.80      145.95     12.93 o 
   1   7   1     4852.72     4843.38    226.10 o 
   2   7   1       87.05       82.50     16.05 o 
   3   7   1     3038.13     2699.65    132.88 o 
   4   7   1      645.44      566.60     42.47 o 
   5   7   1     1115.42     1015.02     93.28 o 
  -7   8   1     3136.59     3140.60    328.56 o 
  -6   8   1        2.42       10.57      4.60 o 
  -5   8   1     3984.80     4102.88    932.25 o 
  -4   8   1      772.05      818.83     98.06 o 
  -3   8   1     2672.49     2399.36    277.98 o 
  -2   8   1      551.85      540.39     26.02 o 
  -1   8   1     4107.41     3863.28    245.38 o 
   0   8   1      965.55      949.26     74.73 o 
   1   8   1     2427.09     2461.48    161.91 o 
   2   8   1      786.39      780.51     54.74 o 
   3   8   1     1238.87     1138.35     66.48 o 
   4   8   1      733.29      686.70     50.39 o 
  -7   9   1     1685.87     1700.64    161.87 o 
  -6   9   1       91.32       84.85     13.40 o 
  -5   9   1     2156.07     2189.30    545.09 o 
  -4   9   1      259.86      278.29     31.62 o 
  -3   9   1     1781.61     1626.90    125.34 o 
  -2   9   1      473.60      497.30     26.07 o 
  -1   9   1     2408.61     2222.47    183.38 o 
   0   9   1     1238.41     1092.59     57.69 o 
   1   9   1      855.41      786.06     46.97 o 
   2   9   1      890.68      888.79     61.72 o 
   3   9   1      535.47      511.72     40.08 o 
  -6  10   1      255.90      224.14     70.22 o 
  -5  10   1     1320.16     1221.20    403.85 o 
  -4  10   1      593.36      597.21     56.44 o 
  -3  10   1     1196.31     1088.68    104.14 o 
  -2  10   1      776.82      751.59     47.34 o 
  -1  10   1     1207.96     1126.45     60.68 o 
   0  10   1     1262.13     1220.18     65.09 o 
   1  10   1      669.31      613.05     44.93 o 
   2  10   1     1191.36     1201.74     84.27 o 
  -5  11   1      359.25      316.27    135.94 o 
  -4  11   1      520.03      511.37     64.98 o 
  -3  11   1      453.38      411.86     19.48 o 
  -2  11   1      973.48      944.98     74.73 o 
  -1  11   1      384.66      319.01     24.89 o 
   0  11   1      894.50      910.63     84.53 o 
   1  11   1      212.18      206.80     21.17 o 
   0 -12   2      312.29      322.09     38.93 o 
   1 -12   2      422.45      406.35     34.72 o 
   2 -12   2      581.05      580.29    104.94 o 
   3 -12   2      507.54      497.33     41.70 o 
   4 -12   2      753.40      694.71     50.51 o 
  -2 -11   2      326.35      303.08     34.88 o 
  -1 -11   2      683.20      662.29     74.99 o 
   0 -11   2      487.18      549.39     44.18 o 
   1 -11   2      980.23     1003.93     61.74 o 
   2 -11   2     1436.14     1410.94     94.07 o 
   3 -11   2      285.21      269.27     36.92 o 
   4 -11   2     1643.30     1537.66    100.43 o 
   5 -11   2      118.08       94.67     16.24 o 
   6 -11   2      926.85     1107.81    129.58 o 
  -3 -10   2      917.65      868.55    103.35 o 
  -2 -10   2      832.14      729.38     76.85 o 
  -1 -10   2      592.24      620.34     48.82 o 
   0 -10   2     1328.39     1387.43     93.25 o 
   1 -10   2      656.81      613.47     51.18 o 
   2 -10   2     3313.02     3174.92    181.52 o 
   3 -10   2       70.90       73.10     19.19 o 
   4 -10   2     2044.61     1987.85     92.27 o 
   5 -10   2      120.42      147.25     24.34 o 
   6 -10   2     1683.38     1917.02    281.69 o 
  -4  -9   2     1266.49     1191.67    122.43 o 
  -3  -9   2      366.55      295.51     36.30 o 
  -2  -9   2     2628.41     2630.69    178.95 o 
  -1  -9   2      409.25      426.75     43.35 o 
   0  -9   2     1979.07     1976.57    105.52 o 
   1  -9   2      326.59      333.28     28.62 o 
   2  -9   2     3047.67     2900.42    156.38 o 
   3  -9   2      145.83      164.96     15.78 o 
   4  -9   2     3145.13     3004.96    151.81 o 
   5  -9   2       26.37       27.57      6.59 o 
   6  -9   2     2185.96     2444.17    365.69 o 
   7  -9   2       27.17       34.51      9.31 o 
  -5  -8   2      425.78      418.24     48.27 o 
  -4  -8   2     2345.56     2156.23    252.54 o 
  -3  -8   2      339.80      327.49     44.78 o 
  -2  -8   2     4404.90     4353.30    236.67 o 
  -1  -8   2       29.12       28.95     11.01 o 
   0  -8   2     4144.22     4235.38    214.04 o 
   1  -8   2      182.78      183.34     19.08 o 
   2  -8   2     5089.18     4687.07    242.33 o 
   3  -8   2        1.42       27.45      7.62 o 
   4  -8   2     5465.61     5146.24    278.94 o 
   5  -8   2      318.45      385.96     84.00 o 
   6  -8   2     1739.55     1971.09    247.24 o 
   7  -8   2       67.04       62.46      8.41 o 
   8  -8   2     1371.55     1372.40    109.18 o 
  -6  -7   2     1239.33     1216.40    104.92 o 
  -5  -7   2      234.34      267.65     45.84 o 
  -4  -7   2     2534.12     2476.46    300.50 o 
  -3  -7   2     1164.79     1108.01     86.39 o 
  -2  -7   2     5861.89     5736.46    348.24 o 
  -1  -7   2        2.71        5.94      7.30 o 
   0  -7   2     3991.06     3996.26    212.42 o 
   1  -7   2      182.09      180.84     25.44 o 
   2  -7   2     8201.84     6946.51    395.90 o 
   3  -7   2     1392.61     1257.58    102.55 o 
   4  -7   2     7179.92     7486.50    556.61 o 
   5  -7   2     1762.73     1938.66    235.58 o 
   6  -7   2     2456.85     2671.74    287.52 o 
   7  -7   2      459.73      470.22     21.81 o 
   8  -7   2     1656.70     1914.85    162.18 o 
  -6  -6   2     2236.84     2127.82    151.78 o 
  -5  -6   2      213.86      217.56     29.54 o 
  -4  -6   2     5383.92     5130.94    516.74 o 
  -3  -6   2        5.37        8.70     10.50 o 
  -2  -6   2     7809.64     7551.37    463.50 o 
  -1  -6   2       35.93       25.06      8.80 o 
   0  -6   2     4073.45     3917.40    168.32 o 
   1  -6   2      254.85      264.18     17.42 o 
   2  -6   2     6686.26     5928.37    389.01 o 
   3  -6   2     2347.47     2171.67    120.85 o 
   4  -6   2     5192.45     5690.62    291.22 o 
   5  -6   2     1644.74     1742.82    196.10 o 
   6  -6   2     2921.07     2829.26    115.14 o 
   7  -6   2      895.13      879.42    111.30 o 
   8  -6   2     1626.00     1498.27    254.13 o 
  -7  -5   2       12.06       28.38     30.33 o 
  -6  -5   2     2810.65     2677.63    167.27 o 
  -5  -5   2      340.93      303.26     40.97 o 
  -4  -5   2     4684.41     4628.34    256.30 o 
  -3  -5   2     1242.94     1249.00     70.64 o 
  -2  -5   2     5881.33     5792.90    284.91 o 
  -1  -5   2      324.99      373.11     23.61 o 
   0  -5   2    15709.78    17664.99   1168.09 o 
   1  -5   2     1531.54     1465.41     58.90 o 
   2  -5   2     9076.47     7998.77    411.54 o 
   3  -5   2     2249.37     2133.61     91.70 o 
   4  -5   2     7036.71     7298.96    675.74 o 
   5  -5   2     2341.00     2250.04     88.16 o 
   6  -5   2     2320.05     2252.25    142.83 o 
   7  -5   2     2105.37     2106.76    212.53 o 
   8  -5   2      667.80      676.05    107.85 o 
  -7  -4   2       60.41       70.04     21.73 o 
  -6  -4   2     3522.14     3486.89    211.04 o 
  -5  -4   2      197.74      183.35     33.12 o 
  -4  -4   2     7894.41     7883.80    457.20 o 
  -3  -4   2      946.22      978.75     64.41 o 
  -2  -4   2    10219.68    10246.45    559.96 o 
  -1  -4   2     2928.14     2988.68    130.11 o 
   0  -4   2     9101.79     9538.10    475.07 o 
   1  -4   2    10813.76    10118.86    609.49 o 
   2  -4   2     5297.40     4999.96    334.16 o 
   3  -4   2     8839.66    10536.66    566.65 o 
   4  -4   2     2237.01     2137.62     67.01 o 
   5  -4   2     3982.92     3739.06    166.01 o 
   6  -4   2      926.60      935.32     71.81 o 
   7  -4   2     1222.32     1276.75    148.13 o 
   8  -4   2      477.57      513.20    120.31 o 
  -8  -3   2     2479.88     2615.68    151.60 o 
  -7  -3   2      105.33      117.16     18.75 o 
  -6  -3   2     5101.30     4961.40    294.08 o 
  -5  -3   2      594.89      564.18     43.80 o 
  -4  -3   2     7567.30     7699.75    468.83 o 
  -3  -3   2     1015.19      929.49     43.92 o 
  -2  -3   2    15232.64    16789.51   1120.81 o 
  -1  -3   2     1181.80     1185.40     47.93 o 
   0  -3   2     3894.08     3434.42    125.36 o 
   1  -3   2     4014.48     3718.62    265.26 o 
   2  -3   2     3558.78     3922.68    190.74 o 
   3  -3   2    13366.52    14290.81    787.34 o 
   4  -3   2     2133.00     1984.81    111.83 o 
   5  -3   2     6652.75     6275.75    309.92 o 
   6  -3   2     1967.39     2017.30     65.42 o 
   7  -3   2     4544.85     4290.37    205.97 o 
   8  -3   2      335.57      351.69     58.56 o 
  -8  -2   2     2185.94     2288.40    135.81 o 
  -7  -2   2      492.76      531.30     37.13 o 
  -6  -2   2     2905.40     3164.80    138.71 o 
  -5  -2   2     1275.35     1391.53     75.64 o 
  -4  -2   2     7272.75     7237.09    372.09 o 
  -3  -2   2     7771.15     8170.74    431.44 o 
  -2  -2   2     4806.48     4649.63    183.59 o 
  -1  -2   2     8566.18     9630.50    461.39 o 
   0  -2   2     4427.68     3984.22    125.90 o 
   1  -2   2     1430.10     1380.33     40.43 o 
   2  -2   2     5563.47     5837.30    342.90 o 
   3  -2   2    17274.83    19213.41   1187.05 o 
   4  -2   2      579.20      567.54     13.24 o 
   5  -2   2     7667.36     7850.87    372.14 o 
   6  -2   2      101.23      113.93     11.22 o 
   7  -2   2     2901.17     2946.77    126.66 o 
   8  -2   2        7.32        6.60     11.92 o 
  -8  -1   2     2287.59     2316.88    134.95 o 
  -7  -1   2      563.70      585.65     50.19 o 
  -6  -1   2     2902.23     2967.60    122.42 o 
  -5  -1   2     5064.44     5461.62    236.00 o 
  -4  -1   2     3420.01     3366.82    155.35 o 
  -3  -1   2    10383.12    11000.30    505.64 o 
  -2  -1   2     2738.92     2777.78     92.66 o 
  -1  -1   2     7390.78     8504.69    293.54 o 
   0  -1   2     6294.96     6742.75    223.16 o 
   1  -1   2    13138.59    16554.41    646.10 o 
   3  -1   2     8619.16     8082.33    517.27 o 
   4  -1   2      490.77      493.55     49.29 o 
   5  -1   2     5490.15     5805.23    467.19 o 
   6  -1   2      103.31      127.44     14.84 o 
   7  -1   2     2058.27     2280.55    103.45 o 
   8  -1   2        8.08       19.84      9.27 o 
  -8   0   2     1562.68     1602.20     93.45 o 
  -7   0   2      990.56     1072.95     83.21 o 
  -6   0   2     4586.47     4882.72    215.82 o 
  -5   0   2     5856.38     5833.48    225.60 o 
  -4   0   2     3674.40     3651.89    130.10 o 
  -3   0   2    20662.94    24048.39   1458.41 o 
  -2   0   2     7865.44     7831.55    237.77 o 
  -1   0   2    17843.68    19398.24    848.29 o 
   0   0   2       60.93      105.69      5.65 o 
   1   0   2     8971.62     9670.71    591.47 o 
   2   0   2       13.12       21.20      5.83 o 
   3   0   2    14566.78    15514.90   1344.58 o 
   4   0   2       91.78       86.92     15.37 o 
   5   0   2     7922.64     7761.16    607.90 o 
   6   0   2      810.58      873.86     70.49 o 
   7   0   2     1760.09     1909.82     91.19 o 
   8   0   2       74.16       98.98     19.61 o 
  -8   1   2     1507.68     1522.22     96.61 o 
  -7   1   2     2390.59     2560.30    127.85 o 
  -6   1   2     2913.43     2900.50    129.56 o 
  -5   1   2     7932.79     7645.16    308.11 o 
  -4   1   2      864.60      812.79     23.39 o 
  -3   1   2     5039.22     4795.28    157.51 o 
  -2   1   2      732.40      752.64     14.38 o 
  -1   1   2     7431.89     7943.38    803.21 o 
   0   1   2     4979.62     5638.59    176.87 o 
   1   1   2     5913.05     5850.96    210.19 o 
   2   1   2      164.06      174.96      9.51 o 
   3   1   2    12621.71    12605.95    716.91 o 
   4   1   2     1130.74     1151.60     53.90 o 
   5   1   2     6436.54     6516.35    357.30 o 
   6   1   2      189.19      196.10     37.10 o 
   7   1   2     2568.54     2760.45    301.56 o 
   8   1   2      322.79      310.63     35.00 o 
  -8   2   2      977.97      974.65     61.48 o 
  -7   2   2     3618.85     3586.97    195.65 o 
  -6   2   2      181.14      212.77     17.13 o 
  -5   2   2     6318.25     6124.39    250.91 o 
  -4   2   2      830.64      811.99     24.02 o 
  -3   2   2    15357.95    15746.72    783.45 o 
  -2   2   2      171.77      179.50      4.71 o 
  -1   2   2    13978.48    16840.14    762.18 o 
   0   2   2     1276.60     1273.23     36.36 o 
   1   2   2    16249.66    17780.46   1094.18 o 
   2   2   2      751.85      767.81     26.42 o 
   3   2   2     7764.69     7227.00    341.55 o 
   4   2   2     1267.59     1210.23     58.23 o 
   5   2   2     5554.93     5483.10    329.15 o 
   6   2   2     1047.16     1014.02     71.55 o 
   7   2   2     2054.01     1871.92    179.14 o 
  -8   3   2      207.91      154.88     22.94 o 
  -7   3   2     3504.73     3468.19    161.03 o 
  -6   3   2      137.44      165.86     12.12 o 
  -5   3   2     7368.11     7129.06    293.73 o 
  -4   3   2     1452.33     1481.43     46.28 o 
  -3   3   2    17985.82    18400.04    836.72 o 
  -2   3   2     1585.44     1828.92    239.82 o 
  -1   3   2     9770.78    10385.23    547.48 o 
   0   3   2       42.01       39.26      4.31 o 
   1   3   2     8466.73     8385.70    375.50 o 
   2   3   2     2628.45     2573.19     91.06 o 
   3   3   2     4342.01     4331.95    209.45 o 
   4   3   2     1202.64     1156.23     70.09 o 
   5   3   2     1702.47     1639.45     90.63 o 
   6   3   2      966.50      888.52     75.20 o 
   7   3   2      848.50      809.94    121.10 o 
  -8   4   2      109.50       85.03     10.40 o 
  -7   4   2     3882.65     3441.21    294.06 o 
  -6   4   2        6.60        8.66      3.63 o 
  -5   4   2     8018.23     7597.47    592.48 o 
  -4   4   2      176.17      200.47     16.96 o 
  -3   4   2     8908.91     9179.04   1149.28 o 
  -2   4   2      937.63      898.95     70.10 o 
  -1   4   2    24774.99    27712.19   2112.82 o 
   0   4   2     3088.14     3198.32    100.25 o 
   1   4   2     6905.12     6512.71    276.93 o 
   2   4   2     3232.48     3076.56    119.68 o 
   3   4   2     3133.07     2939.59    147.71 o 
   4   4   2     2823.87     2534.38    142.05 o 
   5   4   2     2439.68     2300.48    186.03 o 
   6   4   2     1907.48     1680.83    141.51 o 
   7   4   2      460.26      431.60     50.10 o 
  -8   5   2        4.65        8.60      7.84 o 
  -7   5   2     3283.16     3086.91    304.37 o 
  -6   5   2      159.79      194.43     24.63 o 
  -5   5   2     6462.31     6189.72    552.40 o 
  -4   5   2     2112.11     1988.20    371.26 o 
  -3   5   2     5508.01     5686.80   1121.46 o 
  -2   5   2     1686.17     1584.47     38.95 o 
  -1   5   2     1773.26     1597.53     43.19 o 
   0   5   2     3935.13     3893.48    149.66 o 
   1   5   2     2568.57     2370.11    165.89 o 
   2   5   2     2769.46     2518.40    103.40 o 
   3   5   2     2701.60     2536.28    115.78 o 
   4   5   2     4392.58     4155.93    213.49 o 
   5   5   2      750.71      669.81    101.49 o 
   6   5   2     1990.25     1802.82    151.58 o 
  -8   6   2      200.79      175.07     19.45 o 
  -7   6   2     2987.21     2831.44    284.51 o 
  -6   6   2      516.53      496.55     55.85 o 
  -5   6   2     3327.75     3339.29    316.59 o 
  -4   6   2     3011.82     2862.93    592.26 o 
  -3   6   2     3629.41     3920.26    472.21 o 
  -2   6   2     2028.57     1820.80     50.03 o 
  -1   6   2     5347.05     5005.10    220.33 o 
   0   6   2     1648.54     1631.16     83.74 o 
   1   6   2     2585.26     2509.55    118.98 o 
   2   6   2     5475.69     5236.29    245.58 o 
   3   6   2      514.74      509.76     39.82 o 
   4   6   2     2449.08     2319.66    199.01 o 
   5   6   2      312.49      261.95     42.93 o 
  -7   7   2     1177.01     1138.94    107.81 o 
  -6   7   2      884.94      822.58    107.55 o 
  -5   7   2     3887.37     3485.06    803.20 o 
  -4   7   2     5014.76     5104.47   1279.92 o 
  -3   7   2     1630.51     1745.10    180.67 o 
  -2   7   2     7233.74     6460.07    295.59 o 
  -1   7   2     1516.33     1423.42     59.89 o 
   0   7   2     3604.06     3603.68    272.94 o 
   1   7   2     1310.52     1266.75     84.80 o 
   2   7   2     3044.18     2936.61    149.49 o 
   3   7   2       27.69       29.96     11.39 o 
   4   7   2     1574.42     1437.74    108.65 o 
   5   7   2       47.19       47.06     14.77 o 
  -7   8   2     1172.50     1174.30    138.32 o 
  -6   8   2      797.98      824.10    105.94 o 
  -5   8   2     1411.31     1274.10    381.86 o 
  -4   8   2     3470.27     3044.47   1026.59 o 
  -3   8   2      562.07      540.70     69.93 o 
  -2   8   2     1466.51     1345.76     64.39 o 
  -1   8   2      640.93      656.73     44.52 o 
   0   8   2     2481.06     2507.57    201.13 o 
   1   8   2      635.58      608.46     37.94 o 
   2   8   2     3330.91     3189.20    170.56 o 
   3   8   2       14.29       27.08      9.55 o 
   4   8   2     1578.13     1490.69     89.08 o 
  -6   9   2     1157.87     1094.23    170.19 o 
  -5   9   2      480.56      425.04    167.21 o 
  -4   9   2     1611.23     1898.14    134.35 o 
  -3   9   2      472.54      487.79     57.89 o 
  -2   9   2     2799.81     2619.73    201.66 o 
  -1   9   2      165.45      158.93     13.62 o 
   0   9   2     1723.45     1715.24     76.24 o 
   1   9   2        5.55       10.34      6.18 o 
   2   9   2     1845.14     1778.66    102.26 o 
   3   9   2       35.52       33.91     13.30 o 
  -5  10   2      160.15      104.95     33.92 o 
  -4  10   2     1578.59     1885.27    174.37 o 
  -3  10   2       41.12       49.54      8.37 o 
  -2  10   2     2188.75     1928.63    143.63 o 
  -1  10   2       24.86       23.71      6.62 o 
   0  10   2     1157.37     1164.87     76.05 o 
   1  10   2        1.87       10.00      8.18 o 
   2  10   2      851.10      882.59     52.45 o 
  -4  11   2     1646.31     1882.86    310.57 o 
  -3  11   2        4.21        3.97      5.03 o 
  -2  11   2     1435.06     1351.74    112.89 o 
  -1  11   2       37.82       54.06      7.62 o 
   0  11   2     1009.31     1019.66    109.71 o 
  -1 -12   3      334.55      334.21     37.06 o 
   0 -12   3     1258.68     1191.14     75.55 o 
   1 -12   3       58.09       78.37     17.13 o 
   2 -12   3     1634.68     1724.56     98.58 o 
   3 -12   3       10.12       11.11     12.45 o 
   4 -12   3     1446.69     1424.61     88.31 o 
  -2 -11   3     1659.38     1526.97    161.91 o 
  -1 -11   3        9.68       18.02     17.22 o 
   0 -11   3     1062.05     1230.95     81.60 o 
   1 -11   3        6.43        4.04      7.76 o 
   2 -11   3     1622.45     1718.56     92.04 o 
   3 -11   3       15.50       15.90     13.78 o 
   4 -11   3     1898.25     1834.64    113.19 o 
   5 -11   3      146.92      156.32     20.86 o 
   6 -11   3     1264.92     1463.30    156.88 o 
  -3 -10   3       15.58       21.68     13.49 o 
  -2 -10   3     1401.19     1433.29    122.43 o 
  -1 -10   3        4.58       -0.32      7.68 o 
   0 -10   3     2499.47     2597.79    145.49 o 
   1 -10   3       30.23       17.31      9.42 o 
   2 -10   3     3024.93     2924.01    170.00 o 
   3 -10   3      251.76      231.04     27.98 o 
   4 -10   3     2095.08     2016.35     99.83 o 
   5 -10   3      306.28      310.19     22.65 o 
   6 -10   3     1005.75     1197.41    157.41 o 
   7 -10   3      450.87      452.65     31.18 o 
  -4  -9   3     2272.18     2116.76    275.06 o 
  -3  -9   3        1.82        2.94     12.19 o 
  -2  -9   3     3292.40     3247.86    189.15 o 
  -1  -9   3      267.52      244.18     28.36 o 
   0  -9   3     3602.44     3614.70    191.11 o 
   1  -9   3     1052.40     1012.87     74.08 o 
   2  -9   3     3015.32     2927.97    138.95 o 
   3  -9   3      461.61      457.18     42.40 o 
   4  -9   3     3587.48     3423.99    165.63 o 
   5  -9   3     1446.14     1616.83    161.36 o 
   6  -9   3      821.75      956.41    129.85 o 
   7  -9   3      925.30      997.94     70.74 o 
  -5  -8   3        5.63       14.06     13.64 o 
  -4  -8   3     2219.71     2033.45    285.40 o 
  -3  -8   3       99.13       89.69     24.30 o 
  -2  -8   3     2604.62     2572.35    151.84 o 
  -1  -8   3      109.73      113.23     19.07 o 
   0  -8   3     3250.19     3317.41    199.59 o 
   1  -8   3      828.08      823.01     60.97 o 
   2  -8   3     4880.69     4516.04    212.46 o 
   3  -8   3     2166.10     1970.75    131.17 o 
   4  -8   3     2913.80     2810.42    159.01 o 
   5  -8   3     3029.55     3379.99    481.50 o 
   6  -8   3      588.11      681.17     42.06 o 
   7  -8   3     1289.70     1227.03     63.53 o 
   8  -8   3      430.54      512.73     72.34 o 
  -6  -7   3     1833.12     1887.28    183.34 o 
  -5  -7   3      138.77      174.88     37.72 o 
  -4  -7   3     3492.89     3423.20    277.71 o 
  -3  -7   3      274.99      283.62     38.59 o 
  -2  -7   3     3754.36     3717.05    198.95 o 
  -1  -7   3     1690.45     1626.56     89.11 o 
   0  -7   3     2514.14     2548.32    143.42 o 
   1  -7   3     3586.12     3400.57    175.59 o 
   2  -7   3     2296.62     2085.45    151.84 o 
   3  -7   3     4501.35     4153.84    331.24 o 
   4  -7   3     2282.50     2242.70    104.30 o 
   5  -7   3     2547.72     2918.80    317.46 o 
   6  -7   3      806.50      836.95     35.16 o 
   7  -7   3     2499.14     2504.67    139.43 o 
   8  -7   3      251.79      219.66    168.80 o 
  -6  -6   3     1662.38     1671.61    124.81 o 
  -5  -6   3      516.19      485.65     70.49 o 
  -4  -6   3     4797.95     4616.93    263.44 o 
  -3  -6   3     3483.96     3409.09    186.24 o 
  -2  -6   3     2864.02     2833.60    171.09 o 
  -1  -6   3     3533.43     3640.74    174.20 o 
   0  -6   3     2534.06     2423.63    106.98 o 
   1  -6   3     5145.31     4715.73    200.62 o 
   2  -6   3     2717.75     2358.19    123.75 o 
   3  -6   3     7320.18     7025.45    342.96 o 
   4  -6   3     1114.31     1273.00     73.32 o 
   5  -6   3     4670.08     4609.21    193.19 o 
   6  -6   3      376.07      332.66     45.05 o 
   7  -6   3     2801.88     2759.73    174.84 o 
   8  -6   3        4.39        8.70     10.10 o 
  -7  -5   3      546.05      565.83     66.85 o 
  -6  -5   3     1996.38     2120.56    145.20 o 
  -5  -5   3     1751.23     1787.27    111.87 o 
  -4  -5   3     4217.21     4148.66    227.29 o 
  -3  -5   3     4599.28     4740.14    282.45 o 
  -2  -5   3     5951.01     6144.21    313.07 o 
  -1  -5   3     8858.82     9238.77    493.90 o 
   0  -5   3     4234.28     4274.71    179.65 o 
   1  -5   3    13894.89    13287.71    757.07 o 
   2  -5   3     2724.55     2569.38    212.79 o 
   3  -5   3     6335.30     6241.10    287.07 o 
   4  -5   3     1336.15     1463.19     93.01 o 
   5  -5   3     6378.31     5349.94    504.28 o 
   6  -5   3        3.78        7.82      7.47 o 
   7  -5   3     3443.83     3375.23    257.84 o 
   8  -5   3       86.88       96.95     20.74 o 
  -7  -4   3     1063.14     1185.96     89.07 o 
  -6  -4   3     1657.89     1731.47    115.45 o 
  -5  -4   3     2532.78     2608.44    172.56 o 
  -4  -4   3     3392.70     3338.24    201.45 o 
  -3  -4   3     4538.06     4599.22    252.41 o 
  -2  -4   3     5627.05     5902.54    279.25 o 
  -1  -4   3    10720.13    11045.90    600.21 o 
   0  -4   3      514.45      471.88     27.60 o 
   1  -4   3     9136.93     8246.08    380.39 o 
   2  -4   3     1319.23     1340.85     82.94 o 
   3  -4   3    20126.13    25827.24   1615.93 o 
   4  -4   3     1159.91     1116.69     75.26 o 
   5  -4   3     9794.23     9154.50    740.92 o 
   6  -4   3      255.76      226.06     22.25 o 
   7  -4   3     3191.00     3192.21    327.27 o 
   8  -4   3      111.27      109.85     26.40 o 
  -7  -3   3     2247.69     2447.04    139.88 o 
  -6  -3   3     2557.18     2661.98    137.41 o 
  -5  -3   3     5810.52     6101.22    383.21 o 
  -4  -3   3     3790.70     4104.36    205.79 o 
  -3  -3   3     8615.22     8907.10    476.07 o 
  -2  -3   3     1899.19     1906.59    105.02 o 
  -1  -3   3    14427.79    16314.04   1018.58 o 
   0  -3   3      405.29      438.44     26.31 o 
   1  -3   3     9823.89     9927.96    484.65 o 
   2  -3   3      436.42      461.37     26.43 o 
   3  -3   3    11969.61    12718.68   1037.72 o 
   4  -3   3      329.58      281.95     29.68 o 
   5  -3   3     9740.69     9601.38    594.88 o 
   6  -3   3       39.63       45.93     12.52 o 
   7  -3   3     3507.74     3478.88    296.00 o 
   8  -3   3      409.45      359.77     42.86 o 
  -8  -2   3      778.21      851.97     66.50 o 
  -7  -2   3     2945.54     3115.65    167.48 o 
  -6  -2   3      737.47      780.42     43.73 o 
  -5  -2   3    10045.98    10915.50    579.56 o 
  -4  -2   3      976.78      983.73     40.69 o 
  -3  -2   3    22884.13    27234.92   2239.86 o 
  -2  -2   3       38.06       35.37      7.15 o 
  -1  -2   3    12036.13    14093.29    798.54 o 
   0  -2   3      441.69      432.84     17.05 o 
   1  -2   3    32027.85    37481.45   2818.87 o 
   2  -2   3      169.65      304.21     25.44 o 
   3  -2   3    17086.83    18441.50   1752.14 o 
   4  -2   3      252.38      271.41     18.81 o 
   5  -2   3     7839.33     8021.74    366.16 o 
   6  -2   3     2013.71     1995.54     62.61 o 
   7  -2   3     3353.94     3222.94    160.59 o 
   8  -2   3      964.43      988.43    128.26 o 
  -8  -1   3      340.58      360.11     34.50 o 
  -7  -1   3     2338.90     2565.88    118.92 o 
  -6  -1   3      737.81      771.26     44.66 o 
  -5  -1   3     8885.40     9554.83    450.77 o 
  -4  -1   3       14.17       24.85     13.23 o 
  -3  -1   3    20143.74    24273.94   1527.00 o 
  -2  -1   3       16.43       20.92      6.31 o 
  -1  -1   3    31086.98    36187.68   2318.25 o 
   0  -1   3     1682.96     1715.65     37.84 o 
   1  -1   3    50290.29    57989.67   9534.13 o 
   2  -1   3     9752.65    11102.48    528.81 o 
   3  -1   3    17713.39    17850.56   1641.91 o 
   4  -1   3     1505.13     1509.94     87.45 o 
   5  -1   3     4023.31     4356.01    386.10 o 
   6  -1   3     1314.34     1419.95     83.47 o 
   7  -1   3     1333.17     1498.68     58.08 o 
   8  -1   3     1778.18     1506.61    126.40 o 
  -8   0   3       66.54       55.93     14.84 o 
  -7   0   3     4618.23     4752.02    248.15 o 
  -6   0   3      124.35      143.35     13.88 o 
  -5   0   3    11828.27    12361.71    615.32 o 
  -4   0   3      240.27      266.48     18.39 o 
  -3   0   3    14221.26    15374.04    668.61 o 
  -2   0   3      526.01      503.87     14.22 o 
  -1   0   3    10838.26    11243.84    628.35 o 
   0   0   3     1963.71     2127.21     69.46 o 
   1   0   3    12724.55    14892.69   1147.96 o 
   2   0   3     1914.97     1735.71     72.61 o 
   3   0   3     9995.50     9873.70    715.49 o 
   4   0   3     4164.22     3756.03    231.08 o 
   5   0   3     7754.03     7443.70    717.61 o 
   6   0   3     1618.36     1420.37    124.55 o 
   7   0   3     2559.82     2685.14    138.59 o 
   8   0   3     1818.58     1707.42     77.92 o 
  -8   1   3       10.57       12.28     11.97 o 
  -7   1   3     5217.88     5339.49    290.35 o 
  -6   1   3      321.06      345.53     24.90 o 
  -5   1   3    10217.90    10259.89    466.23 o 
  -4   1   3      618.88      642.36     20.15 o 
  -3   1   3    24214.40    26281.96   1459.42 o 
  -2   1   3     2426.74     2364.61     46.31 o 
  -1   1   3     4644.53     5033.45    432.63 o 
   0   1   3     5466.53     6059.89    223.80 o 
   1   1   3     8482.66     8884.74    549.07 o 
   2   1   3     7820.48     7881.24    350.31 o 
   3   1   3    10121.76    10380.05    551.48 o 
   4   1   3     8192.96     7901.08    592.00 o 
   5   1   3     1139.08     1122.52     93.81 o 
   6   1   3     3642.79     3604.46    418.69 o 
   7   1   3     1078.93     1015.99    111.30 o 
   8   1   3     1948.13     1851.94    148.40 o 
  -8   2   3      150.96      146.98     21.99 o 
  -7   2   3     3421.90     3472.77    182.58 o 
  -6   2   3      563.84      564.71     46.62 o 
  -5   2   3     5535.29     5306.54    211.60 o 
  -4   2   3     1380.26     1334.05     38.33 o 
  -3   2   3    17548.54    18629.46   1036.33 o 
  -2   2   3    12363.93    13463.32    720.66 o 
  -1   2   3    13203.83    15570.02   1365.78 o 
   0   2   3     3891.31     3649.00    110.46 o 
   1   2   3     5626.93     5395.64    225.25 o 
   2   2   3     8178.48     8199.75    379.52 o 
   3   2   3     5243.42     5343.48    259.10 o 
   4   2   3     5750.74     5676.14    307.14 o 
   5   2   3     1107.16     1062.71     66.51 o 
   6   2   3     1998.35     1732.53    223.66 o 
   7   2   3       79.66       51.94     24.38 o 
  -8   3   3      425.00      458.90     42.09 o 
  -7   3   3     1771.59     1847.18     85.53 o 
  -6   3   3      675.92      715.50     35.32 o 
  -5   3   3     8374.97     7774.79    297.62 o 
  -4   3   3     3159.77     3122.15    135.02 o 
  -3   3   3    11711.83    12031.59    640.97 o 
  -2   3   3     8349.66    10129.68    482.89 o 
  -1   3   3     4559.90     4821.65    209.91 o 
   0   3   3    10025.28    11352.17    539.79 o 
   1   3   3     6075.57     5872.85    229.88 o 
   2   3   3     6708.05     6430.32    301.83 o 
   3   3   3     1862.75     1966.11    118.72 o 
   4   3   3     7312.45     7212.96    389.89 o 
   5   3   3      400.36      439.18     43.00 o 
   6   3   3     3445.02     3190.39    426.38 o 
   7   3   3        2.94      -12.19     16.43 o 
  -8   4   3      826.79      732.13     94.01 o 
  -7   4   3     2039.40     1918.88    127.81 o 
  -6   4   3     1634.25     1709.19    100.14 o 
  -5   4   3     3454.27     3185.25    332.66 o 
  -4   4   3     6399.89     6095.04    658.66 o 
  -3   4   3     3375.20     3381.15    275.49 o 
  -2   4   3     3448.13     3885.03    354.60 o 
  -1   4   3      603.90      559.16     15.63 o 
   0   4   3     3334.96     3200.07    104.06 o 
   1   4   3       94.72       97.33      7.24 o 
   2   4   3     6040.14     5716.14    254.45 o 
   3   4   3      814.39      790.46     61.78 o 
   4   4   3     4457.55     4240.45    343.96 o 
   5   4   3       12.82       11.10     10.83 o 
   6   4   3     2519.84     2252.61    410.21 o 
  -8   5   3     1219.64     1089.93    208.29 o 
  -7   5   3     1663.04     1577.94    174.72 o 
  -6   5   3     2391.82     2267.82    241.35 o 
  -5   5   3     2089.48     2222.94    133.82 o 
  -4   5   3     3220.85     3122.02    333.95 o 
  -3   5   3     2240.38     2097.05    444.66 o 
  -2   5   3     8880.78     9776.35    784.20 o 
  -1   5   3      759.30      737.53     17.99 o 
   0   5   3     5495.06     5603.60    233.69 o 
   1   5   3       58.36       76.10     11.39 o 
   2   5   3     7019.85     6755.56    324.46 o 
   3   5   3       39.98       38.04      9.13 o 
   4   5   3     5094.87     4758.53    338.93 o 
   5   5   3       25.95       30.87     14.37 o 
   6   5   3     1490.87     1254.72    179.67 o 
  -8   6   3     1220.93     1080.23    134.01 o 
  -7   6   3      425.33      451.17     55.05 o 
  -6   6   3     2673.03     2547.55    303.71 o 
  -5   6   3      577.72      573.67     49.82 o 
  -4   6   3     4917.43     4525.00   1136.30 o 
  -3   6   3     1108.87     1165.38    119.06 o 
  -2   6   3     7176.36     7367.27    652.93 o 
  -1   6   3      161.62      157.87      7.68 o 
   0   6   3     4840.24     4927.24    227.03 o 
   1   6   3       14.94       22.57     12.98 o 
   2   6   3     4245.77     4162.48    185.84 o 
   3   6   3      238.69      235.14     20.05 o 
   4   6   3     2026.14     1931.07    133.03 o 
   5   6   3      265.51      230.26     31.89 o 
  -7   7   3      254.86      251.29     43.45 o 
  -6   7   3     1775.29     1789.80    212.23 o 
  -5   7   3      105.10      110.66     17.64 o 
  -4   7   3     3715.06     3237.35   1115.89 o 
  -3   7   3      288.77      285.11     21.24 o 
  -2   7   3     5039.34     4570.23    157.76 o 
  -1   7   3      173.38      192.57      9.18 o 
   0   7   3     3402.92     3565.48    191.59 o 
   1   7   3       74.53       91.38     17.22 o 
   2   7   3     3373.74     3410.75    150.47 o 
   3   7   3      159.43      161.42     17.24 o 
   4   7   3     1558.65     1395.28     78.90 o 
  -7   8   3       56.11       50.20     15.20 o 
  -6   8   3     2310.26     2633.39    342.64 o 
  -5   8   3        8.66       15.15      3.80 o 
  -4   8   3     2497.69     2210.64    727.94 o 
  -3   8   3       56.12       54.39      4.85 o 
  -2   8   3     3263.47     2955.53    136.47 o 
  -1   8   3      463.47      445.61     18.94 o 
   0   8   3     2072.11     1986.86     80.84 o 
   1   8   3      597.24      604.09     33.24 o 
   2   8   3     1005.81     1003.60     46.94 o 
   3   8   3      430.65      440.19     54.59 o 
  -6   9   3     1589.10     2166.07    220.48 o 
  -5   9   3       16.79       47.46     43.46 o 
  -4   9   3     2149.31     2062.05    624.06 o 
  -3   9   3       28.10       31.37      4.45 o 
  -2   9   3     1569.34     1504.86    106.00 o 
  -1   9   3      346.70      342.93     40.28 o 
   0   9   3     1213.26     1218.17     46.80 o 
   1   9   3      517.51      481.45     31.30 o 
   2   9   3     1134.78     1169.21     58.27 o 
  -5  10   3       88.31      139.39     40.81 o 
  -4  10   3     1887.84     2713.01    272.41 o 
  -3  10   3      435.71      484.21     69.69 o 
  -2  10   3     2045.12     1965.20    162.97 o 
  -1  10   3      579.40      583.13     73.67 o 
   0  10   3      714.69      733.16     60.68 o 
   1  10   3      554.97      546.77     53.26 o 
  -1 -12   4      185.73      167.08     26.05 o 
   0 -12   4      751.79      811.43     94.07 o 
   1 -12   4      138.43      150.13     30.88 o 
   2 -12   4      934.52     1040.87     80.96 o 
   3 -12   4      293.96      350.58     41.81 o 
   4 -12   4      944.07      925.35     60.22 o 
  -2 -11   4     1762.36     1810.09    207.04 o 
  -1 -11   4      252.55      274.13     44.86 o 
   0 -11   4     1427.98     1554.50    103.61 o 
   1 -11   4      838.24      883.44     63.38 o 
   2 -11   4     1433.97     1478.90     86.36 o 
   3 -11   4      843.08      799.22     66.47 o 
   4 -11   4      808.88      760.13     64.82 o 
   5 -11   4     1027.55     1127.53     59.39 o 
   6 -11   4      366.25      364.74    213.32 o 
  -3 -10   4      857.92      788.03    118.45 o 
  -2 -10   4     1436.23     1459.84    102.16 o 
  -1 -10   4     1026.73     1070.86     78.43 o 
   0 -10   4     2251.03     2293.61    135.36 o 
   1 -10   4     1565.54     1573.85     92.27 o 
   2 -10   4     1336.25     1321.79     74.32 o 
   3 -10   4     1236.98     1201.02     66.98 o 
   4 -10   4      979.98      955.82     57.73 o 
   5 -10   4     1241.26     1386.78     85.40 o 
   6 -10   4      377.47      395.67     26.73 o 
  -4  -9   4     1287.61     1228.94    110.50 o 
  -3  -9   4      373.06      397.38     53.33 o 
  -2  -9   4     1071.25     1083.92     95.58 o 
  -1  -9   4     1156.02     1194.19     80.53 o 
   0  -9   4     2723.39     2657.11    149.38 o 
   1  -9   4     2946.59     2868.48    168.94 o 
   2  -9   4     2087.24     1908.54    104.94 o 
   3  -9   4     2256.60     2126.01    105.25 o 
   4  -9   4     1033.59      921.31     58.83 o 
   5  -9   4     2348.22     2463.07    180.68 o 
   6  -9   4      242.51      274.88     30.47 o 
   7  -9   4     2009.35     2092.40    200.87 o 
  -5  -8   4      881.46      918.66     88.06 o 
  -4  -8   4     1884.15     1765.30    209.61 o 
  -3  -8   4     1655.28     1645.76    109.18 o 
  -2  -8   4     2382.02     2334.15    140.86 o 
  -1  -8   4     3197.01     3210.76    207.44 o 
   0  -8   4      356.98      364.21     40.09 o 
   1  -8   4     4868.82     4605.60    316.93 o 
   2  -8   4      345.48      367.89     33.39 o 
   3  -8   4     4801.77     4451.87    398.55 o 
   4  -8   4      103.51       98.62     19.98 o 
   5  -8   4     2540.99     2887.15    288.31 o 
   6  -8   4       67.65       74.45     10.26 o 
   7  -8   4     2620.25     2526.46    222.07 o 
  -6  -7   4     1041.43     1116.24    108.47 o 
  -5  -7   4      954.40     1044.63    103.88 o 
  -4  -7   4     1890.73     1867.92    189.21 o 
  -3  -7   4     3175.28     3184.02    220.01 o 
  -2  -7   4     1025.77     1091.58     88.92 o 
  -1  -7   4     6570.00     6522.81    369.26 o 
   0  -7   4      687.40      632.55     44.15 o 
   1  -7   4     5047.08     4575.37    246.10 o 
   2  -7   4      739.50      723.15     57.50 o 
   3  -7   4     7001.55     6624.89    603.13 o 
   4  -7   4        0.60       17.23     17.75 o 
   5  -7   4     4271.31     4509.77    400.14 o 
   6  -7   4       34.16       19.52      8.74 o 
   7  -7   4     2936.43     2952.61    171.99 o 
   8  -7   4      252.45      231.34     38.58 o 
  -6  -6   4      531.94      612.76     66.32 o 
  -5  -6   4     2848.25     3129.21    238.55 o 
  -4  -6   4     1486.61     1511.04    121.16 o 
  -3  -6   4     5497.97     5628.04    323.56 o 
  -2  -6   4      355.36      377.26     34.63 o 
  -1  -6   4     9426.00     9741.63    621.30 o 
   0  -6   4       99.86       96.77     14.05 o 
   1  -6   4    13801.53    12769.76    807.54 o 
   2  -6   4      558.33      557.10     38.95 o 
   3  -6   4     8488.44     8414.58    451.09 o 
   4  -6   4       16.36       22.53      4.26 o 
   5  -6   4     4803.26     4690.93    368.34 o 
   6  -6   4      621.77      654.01     71.02 o 
   7  -6   4     2781.93     2583.49    218.62 o 
   8  -6   4      463.59      443.04     44.96 o 
  -7  -5   4     1834.20     1965.71    136.83 o 
  -6  -5   4      356.62      418.07     81.24 o 
  -5  -5   4     3289.00     3467.20    210.62 o 
  -4  -5   4      197.37      226.87     46.92 o 
  -3  -5   4     7259.16     7513.61    431.66 o 
  -2  -5   4       99.96       89.02     19.34 o 
  -1  -5   4     7639.24     7757.19    399.32 o 
   0  -5   4      127.78      149.47     14.42 o 
   1  -5   4     7889.37     7014.37    326.34 o 
   2  -5   4       14.88       20.97      6.36 o 
   3  -5   4    10646.87    10768.61    613.61 o 
   4  -5   4      221.27      257.04     37.63 o 
   5  -5   4     5806.97     5456.77    537.94 o 
   6  -5   4     1650.94     1588.06     90.10 o 
   7  -5   4     1570.85     1597.12    122.96 o 
   8  -5   4      922.10      889.73    140.18 o 
  -7  -4   4     3285.88     3516.18    199.59 o 
  -6  -4   4      332.42      357.76     33.19 o 
  -5  -4   4     6680.09     7038.66    474.93 o 
  -4  -4   4      363.98      403.78     33.61 o 
  -3  -4   4     7965.80     8481.51    476.73 o 
  -2  -4   4      622.71      664.39     40.81 o 
  -1  -4   4    12090.32    12628.64    774.33 o 
   0  -4   4     2995.62     2844.78    105.08 o 
   1  -4   4     8212.42     7172.38    492.36 o 
   2  -4   4     1994.21     2007.00    121.10 o 
   3  -4   4     7663.52     8649.10    493.46 o 
   4  -4   4     3607.49     3296.53    217.83 o 
   5  -4   4     3541.08     3491.04    249.09 o 
   6  -4   4     1919.36     1906.76    102.96 o 
   7  -4   4     1761.47     1851.95    183.38 o 
   8  -4   4     1015.06     1027.65    127.99 o 
  -7  -3   4     3388.73     3596.61    207.75 o 
  -6  -3   4      205.24      198.42     21.73 o 
  -5  -3   4     5036.17     5450.17    268.10 o 
  -4  -3   4      110.57      149.09     40.69 o 
  -3  -3   4    12717.36    13556.05    847.58 o 
  -2  -3   4     1599.55     1786.48     82.64 o 
  -1  -3   4     6483.86     6164.91    263.06 o 
   0  -3   4     9681.49     9418.12    449.30 o 
   1  -3   4     9857.01     9587.19    491.53 o 
   2  -3   4     4443.22     4673.98    191.37 o 
   3  -3   4    12165.85    12538.48   1032.42 o 
   4  -3   4     5194.06     4920.42    429.29 o 
   5  -3   4     2803.32     2718.51    149.57 o 
   6  -3   4     4367.15     4252.51    262.08 o 
   7  -3   4     1322.67     1421.80    113.42 o 
   8  -3   4     2750.35     2750.70    306.07 o 
  -8  -2   4       52.29       50.87     17.42 o 
  -7  -2   4     3830.16     4065.71    199.55 o 
  -6  -2   4      544.49      610.10     37.05 o 
  -5  -2   4     3978.41     4310.78    191.74 o 
  -4  -2   4      759.42      840.87     41.02 o 
  -3  -2   4    12433.87    13223.54    649.68 o 
  -2  -2   4     4489.48     4817.60    168.23 o 
  -1  -2   4    11443.55    12477.83    588.51 o 
   0  -2   4     5032.24     4594.51    137.12 o 
   1  -2   4     9437.18     9411.67    866.54 o 
   2  -2   4     7211.11     7403.42    474.34 o 
   3  -2   4     6327.38     5901.43    372.58 o 
   4  -2   4     5078.09     4883.43    221.40 o 
   5  -2   4     1765.47     1811.00     89.86 o 
   6  -2   4     3483.82     3013.32    320.11 o 
   7  -2   4      281.46      199.39     37.88 o 
   8  -2   4     2899.63     2993.57    331.77 o 
  -8  -1   4      492.27      489.96     44.58 o 
  -7  -1   4     3493.66     3771.78    175.72 o 
  -6  -1   4     2671.27     2740.15    113.30 o 
  -5  -1   4     4249.62     4562.77    180.49 o 
  -4  -1   4     1263.26     1320.59     45.57 o 
  -3  -1   4     6128.06     6541.34    237.48 o 
  -2  -1   4     5722.05     5675.82    191.98 o 
  -1  -1   4    10619.28    10909.13    385.24 o 
   0  -1   4    22196.81    24713.79   1273.13 o 
   1  -1   4     2321.60     2216.12    114.23 o 
   2  -1   4     4265.19     4318.69    153.77 o 
   3  -1   4     4370.73     4337.55    154.31 o 
   4  -1   4     5334.43     4893.92    312.16 o 
   5  -1   4     1300.29     1292.64     96.99 o 
   6  -1   4     5533.56     6061.73    472.49 o 
   7  -1   4       89.77      101.40     10.02 o 
   8  -1   4     2273.55     2318.17    252.80 o 
  -8   0   4      331.30      336.93     36.93 o 
  -7   0   4     3905.39     4069.16    191.30 o 
  -6   0   4     1895.80     1956.24     75.86 o 
  -5   0   4     6255.80     6464.65    290.41 o 
  -4   0   4     2765.02     2836.30     93.00 o 
  -3   0   4     8435.33     8518.62    297.27 o 
  -2   0   4     6233.01     5956.05    168.51 o 
  -1   0   4     1243.20     1141.64     22.35 o 
   0   0   4    28821.58    32238.14   2213.69 o 
   1   0   4      703.48      774.33     58.56 o 
   2   0   4    12828.31    13188.11    732.71 o 
   3   0   4     1590.49     1562.94     81.09 o 
   4   0   4     9325.99     8830.15    674.68 o 
   5   0   4       45.03       73.14     18.55 o 
   6   0   4     4043.59     3905.49    312.16 o 
   7   0   4       12.56       20.21      8.15 o 
   8   0   4     2111.81     1796.13    199.81 o 
  -8   1   4     1309.61     1290.98     82.30 o 
  -7   1   4     3433.41     3394.86    199.66 o 
  -6   1   4     4012.28     4071.76    224.99 o 
  -5   1   4     2809.70     2803.03     90.28 o 
  -4   1   4     4027.30     3792.88    108.55 o 
  -3   1   4     4752.40     4613.41    123.67 o 
  -2   1   4     8842.37     9155.73    497.22 o 
  -1   1   4     2307.84     2434.43    160.94 o 
   0   1   4    11332.51    13640.70   1078.02 o 
   1   1   4      404.72      399.01     12.35 o 
   2   1   4     9774.84     9211.74    693.76 o 
   3   1   4      930.29      899.92     53.00 o 
   4   1   4    10016.64     9562.06    771.66 o 
   5   1   4       58.98       51.94     18.55 o 
   6   1   4     5259.56     4946.92    411.27 o 
   7   1   4      188.07      187.09     40.81 o 
  -8   2   4     1556.82     1442.93     98.17 o 
  -7   2   4      544.98      604.28     38.25 o 
  -6   2   4     3616.39     3375.53    150.88 o 
  -5   2   4     2018.20     1962.80     66.74 o 
  -4   2   4     7718.93     7729.77    318.48 o 
  -3   2   4     1826.22     1894.49     54.13 o 
  -2   2   4    13273.07    12468.73   1419.05 o 
  -1   2   4      900.02      979.95     79.50 o 
   0   2   4    13240.18    14656.80    847.20 o 
   1   2   4     2230.83     2173.49     91.16 o 
   2   2   4    13033.82    13738.33    805.00 o 
   3   2   4       17.38       60.78     22.79 o 
   4   2   4     5076.73     4887.03    442.01 o 
   5   2   4      494.78      463.74     50.35 o 
   6   2   4     2521.42     2121.55    173.31 o 
   7   2   4      470.65      376.82     58.83 o 
  -8   3   4     2031.11     1803.16    197.09 o 
  -7   3   4     1088.10     1173.59     87.48 o 
  -6   3   4     4579.41     4028.32    294.32 o 
  -5   3   4      981.52      933.48     60.13 o 
  -4   3   4     8139.33     7673.07    402.38 o 
  -3   3   4      463.67      456.78     56.97 o 
  -2   3   4     7860.66     8634.58    650.30 o 
  -1   3   4        5.53       10.97      2.12 o 
   0   3   4    10410.65    11721.58    569.19 o 
   1   3   4      440.51      461.85     15.47 o 
   2   3   4     6722.19     6411.74    286.24 o 
   3   3   4       36.49       45.08      8.38 o 
   4   3   4     3406.62     3238.93    337.60 o 
   5   3   4       35.19       30.74     11.24 o 
   6   3   4     1931.38     1481.85    188.15 o 
  -8   4   4     2773.53     2516.78    208.77 o 
  -7   4   4      688.36      646.78     30.54 o 
  -6   4   4     5501.00     4976.50    353.88 o 
  -5   4   4      593.32      618.08    135.41 o 
  -4   4   4     6217.16     5457.72    482.84 o 
  -3   4   4      607.81      789.15     63.60 o 
  -2   4   4     8683.42    10237.80    849.04 o 
  -1   4   4      463.84      465.10     25.55 o 
   0   4   4     6569.42     6676.51    269.71 o 
   1   4   4     1154.62     1090.05     34.94 o 
   2   4   4     5863.22     5661.69    252.19 o 
   3   4   4      699.25      645.72     34.05 o 
   4   4   4     5748.68     5513.40    372.85 o 
   5   4   4     1709.79     1608.40    197.42 o 
   6   4   4     1378.61     1138.42    171.19 o 
  -8   5   4     2021.18     1916.13    185.58 o 
  -7   5   4       35.73       34.16      5.91 o 
  -6   5   4     4788.99     4078.33    453.32 o 
  -5   5   4       60.92       61.68     10.45 o 
  -4   5   4     3502.98     3037.62    755.23 o 
  -3   5   4      141.87      119.56     34.18 o 
  -2   5   4     7429.64     8632.88    739.42 o 
  -1   5   4      286.93      241.77     22.38 o 
   0   5   4     5834.47     5910.84    242.73 o 
   1   5   4     1065.42     1086.52     37.89 o 
   2   5   4     3748.81     3730.65    155.81 o 
   3   5   4      706.39      703.66     37.80 o 
   4   5   4     1913.78     1760.33    124.02 o 
   5   5   4     1005.59      924.46     97.43 o 
  -7   6   4       65.31       47.58     18.77 o 
  -6   6   4     2515.11     2357.22    447.05 o 
  -5   6   4       46.70       43.58      4.72 o 
  -4   6   4     4887.21     4332.52   1078.00 o 
  -3   6   4      103.08      104.71      4.68 o 
  -2   6   4     7327.33     7839.75    817.56 o 
  -1   6   4     1886.48     1827.31     53.19 o 
   0   6   4     4004.46     3999.23    265.26 o 
   1   6   4     1323.50     1305.69     54.63 o 
   2   6   4     1861.45     1860.52     75.83 o 
   3   6   4      480.31      479.77     29.61 o 
   4   6   4     1798.93     1683.91    130.91 o 
   5   6   4      917.53      876.20    105.20 o 
  -7   7   4       90.56      126.67     39.22 o 
  -6   7   4     2957.34     2957.35    534.49 o 
  -5   7   4      502.00      482.44     89.04 o 
  -4   7   4     3603.69     3221.07    869.45 o 
  -3   7   4     1289.94     1086.69    326.21 o 
  -2   7   4     1526.56     1471.68    131.44 o 
  -1   7   4     1060.98      998.72     29.69 o 
   0   7   4     1498.36     1494.55     87.98 o 
   1   7   4     1904.56     1956.50    110.50 o 
   2   7   4      705.93      707.77     34.47 o 
   3   7   4      938.84      904.74     48.33 o 
   4   7   4      461.46      407.91     49.82 o 
  -6   8   4     1775.19     2248.21    326.47 o 
  -5   8   4      403.15      384.25     14.84 o 
  -4   8   4     1746.37     1358.85    500.04 o 
  -3   8   4      521.91      568.07     26.50 o 
  -2   8   4     2090.58     2063.54    200.80 o 
  -1   8   4     1270.36     1180.06     56.18 o 
   0   8   4     1104.27     1037.74     49.47 o 
   1   8   4     2220.71     2127.35     92.19 o 
   2   8   4      315.75      330.61     21.17 o 
   3   8   4     1172.37     1147.20     71.96 o 
  -5   9   4     1020.30     1393.87    166.42 o 
  -4   9   4     1006.13     1350.41    151.05 o 
  -3   9   4     1253.31     1397.96    187.88 o 
  -2   9   4      466.46      573.22     28.58 o 
  -1   9   4     1642.39     1615.59    128.52 o 
   0   9   4      260.18      258.45     16.36 o 
   1   9   4     1261.18     1292.37     83.74 o 
   2   9   4      134.15      138.49     19.61 o 
  -4  10   4      289.51      371.52     73.67 o 
  -3  10   4      827.28     1210.49    146.28 o 
  -2  10   4      357.40      318.73     50.52 o 
  -1  10   4      883.64      878.86     63.60 o 
   0  10   4      127.76      144.69     10.68 o 
  -1 -12   5      809.78      840.59     80.10 o 
   0 -12   5      434.26      473.69     52.57 o 
   1 -12   5      928.01     1063.70     94.07 o 
   2 -12   5      419.87      488.91     45.30 o 
   3 -12   5     1640.43     1732.13    106.72 o 
   4 -12   5      167.11      158.17     95.40 o 
  -2 -11   5      178.83      224.67     36.88 o 
  -1 -11   5     1261.48     1255.41    109.75 o 
   0 -11   5      436.62      423.64     49.55 o 
   1 -11   5     1669.74     1675.42    161.58 o 
   2 -11   5      216.19      200.46     29.68 o 
   3 -11   5     2031.42     2029.34    116.34 o 
   4 -11   5       13.84       18.27     14.01 o 
   5 -11   5     1353.36     1353.14    106.53 o 
   6 -11   5        6.09        8.03      9.14 o 
  -3 -10   5     1663.15     1594.52    148.83 o 
  -2 -10   5      611.46      571.79     66.75 o 
  -1 -10   5     3259.92     3391.41    250.08 o 
   0 -10   5       80.42       84.91     19.23 o 
   1 -10   5     3230.15     3267.08    183.06 o 
   2 -10   5       90.10       87.61     16.42 o 
   3 -10   5     1609.02     1554.34     87.57 o 
   4 -10   5       46.74       38.42     12.25 o 
   5 -10   5     2228.79     2497.20    115.65 o 
   6 -10   5       89.21       86.03     14.65 o 
  -4  -9   5       78.37       92.45     24.87 o 
  -3  -9   5     2318.65     2289.67    155.29 o 
  -2  -9   5       29.47       38.43     15.92 o 
  -1  -9   5     4946.95     5169.90    353.81 o 
   0  -9   5       62.05       74.11     17.57 o 
   1  -9   5     3155.74     3203.53    174.73 o 
   2  -9   5       59.83       44.26     19.87 o 
   3  -9   5     4056.46     3724.74    333.36 o 
   4  -9   5      176.78      143.33     19.80 o 
   5  -9   5     2997.55     3078.42    124.24 o 
   6  -9   5      802.52      868.74     36.14 o 
   7  -9   5     1088.20     1207.32    142.57 o 
  -5  -8   5     1675.77     1822.88    189.06 o 
  -4  -8   5      350.80      348.90     44.78 o 
  -3  -8   5     1412.03     1474.21    162.79 o 
  -2  -8   5      449.92      502.89     58.42 o 
  -1  -8   5     7176.66     7463.71    461.67 o 
   0  -8   5      380.57      332.54     42.85 o 
   1  -8   5     5863.50     5565.19    338.36 o 
   2  -8   5      547.60      511.98     48.26 o 
   3  -8   5     3823.81     3529.97    345.02 o 
   4  -8   5     1051.83      884.44    112.89 o 
   5  -8   5     4069.44     4606.17    281.42 o 
   6  -8   5     1364.61     1435.21    147.87 o 
   7  -8   5     1677.05     1678.48    169.60 o 
  -6  -7   5       39.81       44.31     24.81 o 
  -5  -7   5     2835.95     2954.11    207.93 o 
  -4  -7   5       28.21       32.42     15.47 o 
  -3  -7   5     6487.35     6496.25    407.43 o 
  -2  -7   5      423.65      427.94     42.22 o 
  -1  -7   5     6164.18     6284.73    359.20 o 
   0  -7   5     1654.39     1722.53     94.79 o 
   1  -7   5     5644.61     5559.32    285.80 o 
   2  -7   5      829.45      776.75     69.96 o 
   3  -7   5     3715.37     3334.91    343.70 o 
   4  -7   5     1109.04     1051.13     86.65 o 
   5  -7   5     2823.51     2878.90    234.79 o 
   6  -7   5     2652.14     2727.85    349.79 o 
   7  -7   5     1368.12     1370.55    141.51 o 
   8  -7   5     1347.31     1368.89    125.58 o 
  -6  -6   5       21.11       44.23     20.19 o 
  -5  -6   5     3290.46     3654.51    287.65 o 
  -4  -6   5      820.60      802.70     65.88 o 
  -3  -6   5     2694.36     2827.58    162.69 o 
  -2  -6   5     1213.86     1244.10     78.09 o 
  -1  -6   5     8378.74     8654.13    501.45 o 
   0  -6   5      750.91      710.98     43.47 o 
   1  -6   5     9893.12     9426.26    521.04 o 
   2  -6   5     3518.27     3084.28    294.94 o 
   3  -6   5     3454.76     3267.44    169.07 o 
   4  -6   5     1388.59     1225.20     68.36 o 
   5  -6   5     2220.16     2178.25    186.03 o 
   6  -6   5     2831.57     2761.24    222.07 o 
   7  -6   5      567.00      583.54     50.95 o 
   8  -6   5     2039.21     2174.70    180.22 o 
  -7  -5   5     2849.09     3010.95    184.59 o 
  -6  -5   5      113.43       94.75     19.78 o 
  -5  -5   5     5434.71     5848.60    367.34 o 
  -4  -5   5      238.16      263.89     30.56 o 
  -3  -5   5     5423.35     5580.81    307.80 o 
  -2  -5   5     1679.55     1728.35     90.85 o 
  -1  -5   5     9085.04     9534.74    534.98 o 
   0  -5   5    10728.66    10409.27    616.98 o 
   1  -5   5     6504.41     5846.16    363.04 o 
   2  -5   5     7029.39     6631.71    455.53 o 
   3  -5   5     1872.58     1961.99     93.19 o 
   4  -5   5     5709.29     5935.35    470.10 o 
   5  -5   5     1156.29     1150.61    101.76 o 
   6  -5   5     3963.09     3739.54    202.55 o 
   7  -5   5      326.24      364.26     45.31 o 
   8  -5   5     1745.45     1879.32    165.09 o 
  -7  -4   5     3582.80     3762.74    230.22 o 
  -6  -4   5      521.35      600.10     53.55 o 
  -5  -4   5     3595.28     3931.61    188.96 o 
  -4  -4   5     1285.66     1302.36     76.74 o 
  -3  -4   5     4340.61     4457.49    223.18 o 
  -2  -4   5     1258.15     1192.53     66.70 o 
  -1  -4   5     5510.88     5205.71    233.15 o 
   0  -4   5     7755.54     7143.66    353.20 o 
   1  -4   5     3209.01     3004.94    122.43 o 
   2  -4   5     7554.63     7065.46    574.96 o 
   3  -4   5     1754.05     1693.67    112.97 o 
   4  -4   5     6292.00     6005.31    444.13 o 
   5  -4   5      431.64      495.01     94.87 o 
   6  -4   5     5238.07     5105.88    285.57 o 
   7  -4   5      278.81      307.48     34.22 o 
   8  -4   5     3276.73     3251.30    307.66 o 
  -7  -3   5     3141.41     3313.83    176.25 o 
  -6  -3   5     1875.80     1988.47     99.10 o 
  -5  -3   5     2712.32     3044.12    167.84 o 
  -4  -3   5     2025.64     2173.79     88.41 o 
  -3  -3   5     3813.41     3948.14    179.65 o 
  -2  -3   5     9668.21    10189.72    475.28 o 
  -1  -3   5     6933.83     7128.27    269.75 o 
   0  -3   5    12342.32    12268.23    546.94 o 
   1  -3   5     2151.50     1896.56     80.14 o 
   2  -3   5     6569.22     6127.86    573.48 o 
   3  -3   5     2099.01     2166.60    133.03 o 
   4  -3   5     5055.71     4987.20    350.85 o 
   5  -3   5      250.68      250.02     23.84 o 
   6  -3   5     5214.82     5156.58    290.08 o 
   7  -3   5       62.02       63.51     17.42 o 
   8  -3   5     2234.76     2218.12    218.89 o 
  -8  -2   5     1097.21     1158.57     75.35 o 
  -7  -2   5     1690.27     1769.18    100.79 o 
  -6  -2   5     2605.89     2749.65    122.37 o 
  -5  -2   5     3006.60     3227.70    132.45 o 
  -4  -2   5     5742.29     6006.60    261.06 o 
  -3  -2   5     1602.04     1590.22     53.13 o 
  -2  -2   5     9485.13     9487.49    393.90 o 
  -1  -2   5     1711.31     1618.96     46.78 o 
   0  -2   5    19051.66    19644.84   1063.69 o 
   1  -2   5     2152.33     2054.14    100.93 o 
   2  -2   5     7664.05     8751.58    404.03 o 
   3  -2   5       94.08       99.94      6.09 o 
   4  -2   5     5392.85     5071.63    238.40 o 
   5  -2   5        2.12       -0.88      7.45 o 
   6  -2   5     4474.49     4315.43    241.72 o 
   7  -2   5      429.76      417.50     43.47 o 
   8  -2   5     1620.11     1685.36    132.10 o 
  -8  -1   5     1597.29     1570.52     91.86 o 
  -7  -1   5     2183.75     2231.44    113.30 o 
  -6  -1   5     2542.30     2694.86    124.12 o 
  -5  -1   5     3532.30     3800.50    157.86 o 
  -4  -1   5     6657.67     6921.72    313.21 o 
  -3  -1   5     2900.72     3033.15     93.17 o 
  -2  -1   5     9527.65     9373.41    349.17 o 
  -1  -1   5     1808.09     1617.37     34.06 o 
   0  -1   5    22203.59    23435.24   1185.36 o 
   1  -1   5      453.19      504.70     19.15 o 
   2  -1   5     8334.05     8395.73    376.06 o 
   3  -1   5       30.54       31.73      6.85 o 
   4  -1   5     5146.80     4891.85    181.34 o 
   5  -1   5      347.15      317.46     38.16 o 
   6  -1   5     4844.07     5163.82    443.34 o 
   7  -1   5      862.05      828.53     29.81 o 
   8  -1   5     1092.83      911.11    589.35 o 
  -8   0   5     2433.54     2397.75    153.21 o 
  -7   0   5     1256.71     1260.47     64.63 o 
  -6   0   5     5254.72     5079.88    217.67 o 
  -5   0   5     1194.40     1218.26     42.92 o 
  -4   0   5     5408.12     5109.22    276.88 o 
  -3   0   5      114.23      112.69      6.65 o 
  -2   0   5     8759.43     8680.67    345.38 o 
  -1   0   5       28.39       31.28      7.37 o 
   0   0   5    11275.92    11442.86    986.08 o 
   1   0   5      245.78      251.70     19.87 o 
   2   0   5    11524.06    10321.76    870.26 o 
   3   0   5      177.01      167.89      7.42 o 
   4   0   5     7229.72     6565.50    469.57 o 
   5   0   5      826.76      761.59     67.31 o 
   6   0   5     3749.05     3419.49    269.76 o 
   7   0   5     1109.63     1092.91     56.71 o 
  -8   1   5     2979.73     3009.31    180.07 o 
  -7   1   5      300.04      279.09     26.49 o 
  -6   1   5     6669.44     6492.45    348.59 o 
  -5   1   5       21.67       25.29      5.09 o 
  -4   1   5     5883.88     5556.02    170.70 o 
  -3   1   5       46.19       44.19      3.43 o 
  -2   1   5    11261.51    11725.78   1080.25 o 
  -1   1   5      756.05      729.40     19.15 o 
   0   1   5    16902.88    19902.19   1972.61 o 
   1   1   5      698.84      776.37     27.88 o 
   2   1   5     6920.34     6795.11    292.64 o 
   3   1   5     1987.13     1982.69    111.83 o 
   4   1   5     2661.06     2545.01    162.71 o 
   5   1   5      929.00      758.94    107.59 o 
   6   1   5     1962.77     1887.82    159.00 o 
   7   1   5     1414.46     1155.38    121.90 o 
  -8   2   5     3733.96     3659.59    232.23 o 
  -7   2   5       10.03       12.48      9.72 o 
  -6   2   5     6148.10     5795.87    253.03 o 
  -5   2   5      139.27      136.87     10.94 o 
  -4   2   5     9513.58     9141.39    392.85 o 
  -3   2   5      382.10      369.52     24.43 o 
  -2   2   5    11408.04    10621.35   1056.27 o 
  -1   2   5     1209.43     1237.62     48.57 o 
   0   2   5    13395.53    16747.97    959.33 o 
   1   2   5     2387.46     2347.00     86.39 o 
   2   2   5     6020.16     5932.70    364.10 o 
   3   2   5     1262.19     1198.84     74.73 o 
   4   2   5     1548.66     1491.39    102.29 o 
   5   2   5     1681.80     1472.31    111.83 o 
   6   2   5     1287.27      990.55     88.51 o 
   7   2   5     1518.01     1253.42    131.44 o 
  -8   3   5     3047.40     2578.08    314.62 o 
  -7   3   5        2.13        2.67      7.13 o 
  -6   3   5     6030.47     5416.88    358.89 o 
  -5   3   5      134.68      128.99      5.74 o 
  -4   3   5     5287.96     5264.38    553.84 o 
  -3   3   5      955.49     1038.78     79.50 o 
  -2   3   5     7636.91     8379.66    655.07 o 
  -1   3   5     1895.93     2117.08    113.11 o 
   0   3   5    10177.68    11517.83    838.97 o 
   1   3   5     8473.57     8131.62    528.93 o 
   2   3   5     2963.00     2885.79    155.82 o 
   3   3   5     3164.25     2918.65    236.91 o 
   4   3   5     1519.88     1405.53    100.70 o 
   5   3   5     1994.96     1716.63    135.68 o 
   6   3   5      519.40      476.46     59.89 o 
  -8   4   5     2878.55     2416.44    238.42 o 
  -7   4   5      315.36      279.56     26.17 o 
  -6   4   5     5353.63     4596.03    418.76 o 
  -5   4   5      763.36      685.11     98.84 o 
  -4   4   5     4028.15     4380.36    337.60 o 
  -3   4   5     1257.96     1462.24    111.30 o 
  -2   4   5     2555.09     3058.04    209.35 o 
  -1   4   5     3974.05     4214.69    397.76 o 
   0   4   5     3545.41     3692.42    177.26 o 
   1   4   5     3813.97     3803.15    163.58 o 
   2   4   5     1411.74     1389.49     60.33 o 
   3   4   5     2678.97     2657.40    136.74 o 
   4   4   5     1406.81     1465.23    160.59 o 
   5   4   5     2312.78     1993.29    155.29 o 
   6   4   5      434.85      359.86     50.88 o 
  -7   5   5     1034.72      977.19     82.41 o 
  -6   5   5     2480.92     2246.14    487.59 o 
  -5   5   5     1987.00     1328.91    550.66 o 
  -4   5   5     4132.93     4606.14    374.17 o 
  -3   5   5     3302.92     3596.51    271.88 o 
  -2   5   5     2932.53     3695.08    275.59 o 
  -1   5   5     3948.86     4182.69    282.20 o 
   0   5   5     2306.53     2392.40    119.51 o 
   1   5   5     4686.51     4713.52    201.05 o 
   2   5   5     1394.13     1462.25     57.16 o 
   3   5   5     3280.43     3226.21    188.87 o 
   4   5   5       17.12       17.75      8.24 o 
   5   5   5     1817.48     1638.20    129.85 o 
  -7   6   5     1202.73     1293.17    159.53 o 
  -6   6   5     1596.11     1332.28    405.97 o 
  -5   6   5     1363.50     1661.52    155.82 o 
  -4   6   5     2420.10     2980.66    260.75 o 
  -3   6   5     5354.92     6475.94    563.38 o 
  -2   6   5     1144.38     1229.35    108.65 o 
  -1   6   5     4063.53     4163.54    264.44 o 
   0   6   5      663.66      697.78     35.77 o 
   1   6   5     3196.37     3395.09    126.56 o 
   2   6   5      266.09      288.84     17.35 o 
   3   6   5     2206.52     2062.55     93.29 o 
   4   6   5        7.88       14.23     10.19 o 
  -6   7   5     1200.61     1552.34    265.52 o 
  -5   7   5     1732.25     2388.66    235.85 o 
  -4   7   5     1199.55     1561.88    242.21 o 
  -3   7   5     2379.18     2900.10    254.92 o 
  -2   7   5      143.09      140.84     10.15 o 
  -1   7   5     3251.94     3239.50    239.52 o 
   0   7   5      204.42      218.42     14.80 o 
   1   7   5     2834.00     2832.29    115.07 o 
   2   7   5       72.77       61.89      9.74 o 
   3   7   5     2588.74     2378.61    169.07 o 
  -6   8   5      241.27      372.58     71.55 o 
  -5   8   5     1863.58     2405.62    378.94 o 
  -4   8   5      144.34      187.09     45.58 o 
  -3   8   5     1467.63     1858.67    180.73 o 
  -2   8   5      148.44      137.03     37.10 o 
  -1   8   5     2084.04     2090.94    169.73 o 
   0   8   5       49.22       51.70     12.98 o 
   1   8   5     1896.42     1962.90     82.89 o 
   2   8   5       12.31       16.43     11.13 o 
  -4   9   5       46.20       40.81     27.56 o 
  -3   9   5     1862.02     2469.22    262.34 o 
  -2   9   5       42.73       45.58     26.50 o 
  -1   9   5     2518.71     2540.35    198.97 o 
   0   9   5       68.40       70.51      8.02 o 
   1   9   5     1064.71     1132.67     87.71 o 
  -1 -12   6      954.28     1041.37    120.04 o 
   0 -12   6        1.30        0.33      9.28 o 
   1 -12   6      997.79     1189.00     94.05 o 
   2 -12   6       29.05       31.65     24.67 o 
   3 -12   6      686.13      772.94     61.59 o 
   4 -12   6       62.69       54.84     21.77 o 
  -2 -11   6       35.39       44.04     23.34 o 
  -1 -11   6     1749.08     1851.57    137.85 o 
   0 -11   6       15.16      -12.36     21.43 o 
   1 -11   6     1995.97     2163.27    138.01 o 
   2 -11   6      305.69      284.54     30.91 o 
   3 -11   6     1450.81     1436.34     91.30 o 
   4 -11   6      328.11      341.00     36.06 o 
   5 -11   6      993.53     1006.30     90.36 o 
  -3 -10   6     1160.83     1175.83    125.52 o 
  -2 -10   6       97.22       99.45     25.29 o 
  -1 -10   6     1949.40     1974.32    156.67 o 
   0 -10   6      243.53      252.99     33.25 o 
   1 -10   6     2086.16     2276.29    139.11 o 
   2 -10   6      755.00      743.88     69.14 o 
   3 -10   6      754.59      783.00     55.81 o 
   4 -10   6      656.10      613.35     94.34 o 
   5 -10   6     1216.65     1239.80     85.01 o 
   6 -10   6      966.75      978.36    127.73 o 
  -4  -9   6      128.26      151.87     34.03 o 
  -3  -9   6     1726.77     1873.88    166.90 o 
  -2  -9   6      174.60      175.87     36.53 o 
  -1  -9   6     2116.36     2262.13    146.13 o 
   0  -9   6      457.72      481.45     46.27 o 
   1  -9   6     2510.28     2710.02    180.98 o 
   2  -9   6     1213.13     1158.99     71.91 o 
   3  -9   6     1766.26     1742.19    133.56 o 
   4  -9   6     1859.23     1750.49    121.90 o 
   5  -9   6     1060.40     1079.12     60.45 o 
   6  -9   6     1895.88     1921.74    197.16 o 
   7  -9   6      404.24      478.05     84.80 o 
  -5  -8   6     1299.19     1555.66    186.56 o 
  -4  -8   6      476.25      496.55     70.60 o 
  -3  -8   6     1287.92     1444.62    107.83 o 
  -2  -8   6     1739.91     1866.16    123.71 o 
  -1  -8   6     1722.41     1715.01    131.52 o 
   0  -8   6     1645.82     1706.03    125.68 o 
   1  -8   6     1549.82     1556.43    109.21 o 
   2  -8   6     3228.94     3227.31    168.41 o 
   3  -8   6      503.54      467.50     58.56 o 
   4  -8   6     2664.42     2585.98    237.17 o 
   5  -8   6      337.02      354.54     55.12 o 
   6  -8   6     1670.35     1808.32    189.74 o 
   7  -8   6      349.91      373.64     67.31 o 
  -6  -7   6      391.18      296.66    107.96 o 
  -5  -7   6     1377.30     1606.72    198.22 o 
  -4  -7   6      995.51     1113.24    113.16 o 
  -3  -7   6     2702.79     2855.50    179.50 o 
  -2  -7   6     2740.11     2737.09    164.43 o 
  -1  -7   6     2633.30     2689.75    177.51 o 
   0  -7   6     3154.95     3193.35    171.12 o 
   1  -7   6     2898.55     2789.45    142.22 o 
   2  -7   6     4023.72     3839.88    225.17 o 
   3  -7   6      266.61      286.42     55.12 o 
   4  -7   6     2952.34     3013.83    244.75 o 
   5  -7   6      202.33      228.96     42.93 o 
   6  -7   6     2625.46     2622.39    356.15 o 
   7  -7   6       96.75      113.42     34.98 o 
  -6  -6   6      884.91     1002.26    102.83 o 
  -5  -6   6     1228.07     1430.45    145.48 o 
  -4  -6   6     3233.19     3425.61    299.32 o 
  -3  -6   6     1391.28     1450.91    108.57 o 
  -2  -6   6     4832.28     5148.93    332.20 o 
  -1  -6   6     3193.68     3233.11    196.78 o 
   0  -6   6     6625.18     6121.61    314.73 o 
   1  -6   6     1527.96     1354.40     78.93 o 
   2  -6   6     6083.55     5441.95    476.46 o 
   3  -6   6       80.28       96.78     16.30 o 
   4  -6   6     4109.31     4295.79    235.61 o 
   5  -6   6       50.75       65.72     25.44 o 
   6  -6   6     3830.41     3818.04    451.55 o 
   7  -6   6       30.61       22.02     12.45 o 
  -6  -5   6     1517.51     1765.60    107.91 o 
  -5  -5   6     1130.04     1219.38     81.16 o 
  -4  -5   6     1561.50     1729.16    129.60 o 
  -3  -5   6      517.26      548.57     43.16 o 
  -2  -5   6     2556.73     2582.34    132.28 o 
  -1  -5   6     2860.24     2911.18    138.01 o 
   0  -5   6     9630.16     8809.22    469.36 o 
   1  -5   6      267.13      248.29     35.77 o 
   2  -5   6     7235.79     6465.66    359.84 o 
   3  -5   6        0.02        3.11      2.73 o 
   4  -5   6     5512.15     5978.28    491.30 o 
   5  -5   6        8.46       10.07     13.78 o 
   6  -5   6     4458.55     4269.98    242.47 o 
   7  -5   6       53.46       41.50     14.56 o 
   8  -5   6     1751.05     1816.92    158.20 o 
  -7  -4   6     1426.33     1499.54    109.88 o 
  -6  -4   6     2898.10     3247.95    184.84 o 
  -5  -4   6     1036.98     1182.45     76.86 o 
  -4  -4   6     6211.82     6574.32    330.83 o 
  -3  -4   6      885.59      931.21     46.80 o 
  -2  -4   6     9592.69    10209.71    487.98 o 
  -1  -4   6      130.96      126.26     14.39 o 
   0  -4   6    11778.60    11311.58    516.95 o 
   1  -4   6      242.89      242.09     11.52 o 
   2  -4   6     6812.42     6267.91    802.55 o 
   3  -4   6      605.65      622.22     59.09 o 
   4  -4   6     4579.22     4597.12    339.19 o 
   5  -4   6      132.30      133.56     28.62 o 
   6  -4   6     4379.53     4197.53    238.06 o 
   7  -4   6      335.97      321.04     38.04 o 
   8  -4   6     2103.11     2070.77    154.61 o 
  -7  -3   6      484.75      506.22     41.34 o 
  -6  -3   6     3284.68     3576.71    186.44 o 
  -5  -3   6      214.07      246.34     22.27 o 
  -4  -3   6     7846.19     8175.88    382.84 o 
  -3  -3   6      190.57      181.86     16.34 o 
  -2  -3   6    11893.91    12089.33    604.06 o 
  -1  -3   6      177.37      180.47     11.04 o 
   0  -3   6    10718.26     9605.88    395.15 o 
   1  -3   6     1201.01     1263.70     89.39 o 
   2  -3   6    11407.21    11478.58    953.24 o 
   3  -3   6     1231.80     1350.41    147.34 o 
   4  -3   6     4039.66     4081.98    287.78 o 
   5  -3   6      953.11      968.21     58.33 o 
   6  -3   6     3248.10     3173.21    177.06 o 
   7  -3   6     1162.16     1091.84     82.15 o 
  -7  -2   6      190.35      165.16     22.45 o 
  -6  -2   6     3879.21     4257.78    228.64 o 
  -5  -2   6      319.12      340.75     22.80 o 
  -4  -2   6     7688.20     8020.68    376.98 o 
  -3  -2   6       57.45       74.83     10.04 o 
  -2  -2   6    10711.19    10864.23    482.86 o 
  -1  -2   6       27.00       45.69     12.27 o 
   0  -2   6    19953.67    19811.31   1163.20 o 
   1  -2   6      185.93      186.71      8.52 o 
   2  -2   6    15260.21    17950.89   1177.86 o 
   3  -2   6     2653.77     2779.20     94.13 o 
   4  -2   6     2693.45     2699.75     78.82 o 
   5  -2   6     1618.88     1582.32    100.38 o 
   6  -2   6     2309.42     2157.94    144.86 o 
   7  -2   6     1053.89     1067.94     98.39 o 
  -7  -1   6      122.67      109.24     14.50 o 
  -6  -1   6     4823.87     5113.48    258.07 o 
  -5  -1   6       25.84       33.03      8.83 o 
  -4  -1   6     6701.05     6971.96    295.79 o 
  -3  -1   6      748.24      837.11     40.04 o 
  -2  -1   6     6374.96     6204.59    198.36 o 
  -1  -1   6     1190.48     1186.01     32.38 o 
   0  -1   6     5885.04     5353.87    151.38 o 
   1  -1   6     2089.86     2006.31    144.71 o 
   2  -1   6     6120.05     6311.21    400.14 o 
   3  -1   6     4165.71     4129.64    144.74 o 
   4  -1   6     3919.52     3870.52    136.03 o 
   5  -1   6     2348.36     2211.65     69.38 o 
   6  -1   6     1709.98     1675.21     35.88 o 
   7  -1   6     1422.49     1332.77     98.37 o 
  -8   0   6     3048.08     3001.13    186.88 o 
  -7   0   6        8.09       24.50      7.65 o 
  -6   0   6     6862.41     6933.05    304.51 o 
  -5   0   6      747.07      743.39     32.43 o 
  -4   0   6     4316.66     4352.62    142.04 o 
  -3   0   6     1362.70     1309.38     46.20 o 
  -2   0   6     9752.93     9672.07    541.46 o 
  -1   0   6     3939.93     3585.00     83.83 o 
   0   0   6     8836.66     8951.42    578.98 o 
   1   0   6     2866.64     2944.90    248.56 o 
   2   0   6     3434.74     3266.77    110.82 o 
   3   0   6     4025.22     3945.26    134.66 o 
   4   0   6     1358.40     1303.53     50.83 o 
   5   0   6     3602.78     3296.99    124.63 o 
   6   0   6      805.64      717.08     73.67 o 
   7   0   6     1477.08     1372.67    145.75 o 
  -8   1   6     2609.67     2555.90    175.70 o 
  -7   1   6      672.44      688.94     69.49 o 
  -6   1   6     2897.28     2835.79    133.84 o 
  -5   1   6     1601.03     1482.20     48.65 o 
  -4   1   6     4500.00     4264.15    120.80 o 
  -3   1   6     2508.74     2419.34     59.63 o 
  -2   1   6     8694.69     9488.89    760.38 o 
  -1   1   6     7122.60     7007.26    306.91 o 
   0   1   6     6778.63     7396.81    562.95 o 
   1   1   6     5335.00     5596.70    217.36 o 
   2   1   6     4004.34     4092.20    156.45 o 
   3   1   6     3584.93     3493.48    132.52 o 
   4   1   6      617.53      622.21     50.88 o 
   5   1   6     3417.72     3018.82    217.83 o 
   6   1   6      101.09       83.21     23.85 o 
   7   1   6     2059.78     1695.43    167.48 o 
  -8   2   6     2118.19     2158.66    120.64 o 
  -7   2   6      556.22      553.81     44.69 o 
  -6   2   6     2505.96     2438.48     92.63 o 
  -5   2   6     1167.66     1090.00     55.01 o 
  -4   2   6     3163.63     3021.03    100.23 o 
  -3   2   6     4135.49     4061.15    204.05 o 
  -2   2   6     3827.97     3504.96    358.54 o 
  -1   2   6     4522.83     5038.38    200.44 o 
   0   2   6     3290.60     3730.90    170.07 o 
   1   2   6     6048.82     6275.49    388.22 o 
   2   2   6      292.39      276.79     17.45 o 
   3   2   6     4221.29     3952.13    249.62 o 
   4   2   6      239.28      253.86     30.74 o 
   5   2   6     2383.80     2073.32    152.64 o 
   6   2   6       37.79       28.09     16.43 o 
  -7   3   6     1702.87     1455.71    101.71 o 
  -6   3   6     2280.39     2132.31    124.01 o 
  -5   3   6     2244.35     2034.23    141.25 o 
  -4   3   6     1276.19     1378.65    155.82 o 
  -3   3   6     3485.69     3562.59    258.63 o 
  -2   3   6      531.60      580.87     54.59 o 
  -1   3   6     6032.88     6916.89    522.57 o 
   0   3   6      462.28      449.15     42.79 o 
   1   3   6     4376.53     4349.94    268.44 o 
   2   3   6      148.82      177.02     28.62 o 
   3   3   6     2936.84     2653.66    213.06 o 
   4   3   6       28.49       32.33     13.25 o 
   5   3   6     3341.42     3065.46    231.61 o 
   6   3   6        2.91       -2.65     11.66 o 
  -7   4   6     1356.64     1229.12     59.82 o 
  -6   4   6     1025.57      938.74    188.68 o 
  -5   4   6     3270.37     4000.36    488.65 o 
  -4   4   6      327.82      385.30     52.47 o 
  -3   4   6     3396.65     3935.70    308.45 o 
  -2   4   6      439.77      476.46     51.94 o 
  -1   4   6     5763.55     6552.59    408.66 o 
   0   4   6       13.27       25.87      6.34 o 
   1   4   6     5545.06     6192.18    350.85 o 
   2   4   6        0.96       -2.65     10.07 o 
   3   4   6     3620.51     3364.90    211.47 o 
   4   4   6      292.57      289.90     33.39 o 
   5   4   6     1263.53     1136.83     95.40 o 
  -7   5   6     2105.21     2451.20    394.84 o 
  -6   5   6      323.79      391.66     69.96 o 
  -5   5   6     2559.51     3203.78    304.21 o 
  -4   5   6       47.06       43.99     22.26 o 
  -3   5   6     3435.09     4105.30    342.37 o 
  -2   5   6      244.04      260.75     40.81 o 
  -1   5   6     5600.98     5569.96    660.90 o 
   0   5   6        5.58        7.23      3.46 o 
   1   5   6     2604.63     2793.04    137.27 o 
   2   5   6       87.81      102.82     14.84 o 
   3   5   6     1900.85     1843.30    163.24 o 
   4   5   6      203.90      174.37     25.97 o 
  -6   6   6      134.88      190.27     53.00 o 
  -5   6   6     2706.98     3465.60    331.24 o 
  -4   6   6       13.70       41.87     22.79 o 
  -3   6   6     2210.91     2772.37    244.32 o 
  -2   6   6       43.04       71.02     24.38 o 
  -1   6   6     3071.31     3066.32    432.21 o 
   0   6   6       51.79       63.89      9.68 o 
   1   6   6     3030.55     3288.83    120.29 o 
   2   6   6      267.91      294.28     17.23 o 
   3   6   6     1075.46     1047.79     69.96 o 
   4   6   6      540.35      537.41     77.91 o 
  -6   7   6       17.45       38.69     30.21 o 
  -5   7   6     1865.34     2402.44    261.28 o 
  -4   7   6      216.34      327.53     62.54 o 
  -3   7   6     1065.40     1280.98    131.44 o 
  -2   7   6       89.69      134.62     34.98 o 
  -1   7   6     1808.66     1908.45    219.42 o 
   0   7   6      559.40      595.90     40.39 o 
   1   7   6     1328.98     1295.38     50.65 o 
   2   7   6      695.80      685.36     29.65 o 
   3   7   6      529.94      514.14     43.19 o 
  -5   8   6     1471.19     2002.83    241.68 o 
  -4   8   6      139.55      172.78     49.82 o 
  -3   8   6     1275.63     1616.47    171.72 o 
  -2   8   6      362.01      576.10    138.86 o 
  -1   8   6     1450.64     1500.14    120.11 o 
   0   8   6      455.54      510.52     27.27 o 
   1   8   6      851.08      890.98     40.01 o 
  -2   9   6      414.09      563.38    143.10 o 
   0 -12   7      426.05      500.70     58.25 o 
   1 -12   7      779.06      890.64     95.43 o 
   2 -12   7      915.66      996.28     81.86 o 
   3 -12   7      258.86      291.20     36.78 o 
   4 -12   7     1168.45     1170.39     91.94 o 
  -2 -11   7      687.38      646.80     82.15 o 
  -1 -11   7      634.61      701.94     70.78 o 
   0 -11   7      647.00      740.76     69.39 o 
   1 -11   7      736.11      829.82     72.08 o 
   2 -11   7     1116.25     1238.40     88.35 o 
   3 -11   7      286.75      268.69     32.33 o 
   4 -11   7      659.11      671.60     57.62 o 
   5 -11   7      170.92      155.98     35.54 o 
  -3 -10   7      509.14      546.58     80.49 o 
  -2 -10   7     1106.03     1292.10    132.27 o 
  -1 -10   7      575.28      671.97     81.11 o 
   0 -10   7      847.18      924.96     89.21 o 
   1 -10   7      658.84      672.55     58.23 o 
   2 -10   7     2427.35     2481.76    170.50 o 
   3 -10   7      254.67      265.26     40.37 o 
   4 -10   7     2757.80     2672.74    195.30 o 
   5 -10   7       32.56       25.61     12.83 o 
   6 -10   7     1015.57     1028.71    143.63 o 
  -4  -9   7     1203.48     1297.01    141.08 o 
  -3  -9   7      516.37      518.59     59.74 o 
  -2  -9   7     1289.72     1503.61    114.26 o 
  -1  -9   7      347.41      357.96     53.13 o 
   0  -9   7     2491.83     2729.58    167.68 o 
   1  -9   7       72.55       74.45     17.99 o 
   2  -9   7     2670.63     2619.45    173.04 o 
   3  -9   7       91.99       67.93     15.87 o 
   4  -9   7     2347.13     2486.22    231.34 o 
   5  -9   7       67.65       71.17      6.46 o 
   6  -9   7     1005.51     1088.60    137.27 o 
  -5  -8   7      313.58      436.38     69.62 o 
  -4  -8   7     1969.82     2255.26    235.58 o 
  -3  -8   7      743.50      813.35     74.35 o 
  -2  -8   7     4158.28     4327.61    275.19 o 
  -1  -8   7      345.30      337.11     38.78 o 
   0  -8   7     3282.46     3418.18    197.43 o 
   1  -8   7       60.47       47.32     14.02 o 
   2  -8   7     4350.71     4180.93    318.78 o 
   3  -8   7        8.48        1.76      7.35 o 
   4  -8   7     3651.42     3636.73    340.25 o 
   5  -8   7      232.39      240.62     85.86 o 
   6  -8   7     1643.41     1800.90    200.87 o 
   7  -8   7      150.18      160.06     46.64 o 
  -5  -7   7      156.62      187.33     45.53 o 
  -4  -7   7     3060.63     3317.04    268.17 o 
  -3  -7   7       32.78       41.76     20.57 o 
  -2  -7   7     4522.68     4894.75    342.26 o 
  -1  -7   7       24.07       47.95     19.09 o 
   0  -7   7     4265.36     4242.44    261.87 o 
   1  -7   7        3.41        5.27      7.62 o 
   2  -7   7     4245.99     3769.09    316.14 o 
   3  -7   7      723.92      699.47     84.00 o 
   4  -7   7     3175.01     3374.87    221.61 o 
   5  -7   7      317.91      378.94    101.76 o 
   6  -7   7     1529.10     1626.01    172.25 o 
   7  -7   7      361.33      400.14     70.49 o 
  -6  -6   7     1546.42     1727.46    116.68 o 
  -5  -6   7       29.93       31.34     13.43 o 
  -4  -6   7     4047.04     4361.03    245.37 o 
  -3  -6   7       29.99       41.94     16.81 o 
  -2  -6   7     3979.52     4188.33    234.82 o 
  -1  -6   7      109.26      127.98     30.74 o 
   0  -6   7     5101.68     4981.53    286.75 o 
   1  -6   7      426.75      451.76     41.89 o 
   2  -6   7     3751.71     3227.98    167.22 o 
   3  -6   7      650.42      662.19     47.99 o 
   4  -6   7     3459.66     3729.53    308.45 o 
   5  -6   7     1298.00     1366.84    133.56 o 
   6  -6   7     2117.91     2163.95    200.87 o 
   7  -6   7      825.66      901.34     73.98 o 
  -6  -5   7     2613.43     2918.69    210.76 o 
  -5  -5   7       30.00       26.30     12.27 o 
  -4  -5   7     5329.00     5675.20    299.31 o 
  -3  -5   7     1068.09     1096.62     58.94 o 
  -2  -5   7     6956.26     7392.67    346.93 o 
  -1  -5   7     1355.12     1480.03     70.74 o 
   0  -5   7     3383.77     3218.65    119.14 o 
   1  -5   7     3509.47     3268.73    113.11 o 
   2  -5   7     4527.79     3973.08    497.86 o 
   3  -5   7     4259.30     3918.73    438.22 o 
   4  -5   7     2769.74     3076.06    249.62 o 
   5  -5   7     2614.35     2538.65    208.82 o 
   6  -5   7      666.64      740.68     57.62 o 
   7  -5   7      993.50      983.98     78.13 o 
  -7  -4   7       60.47       83.31     18.64 o 
  -6  -4   7     3043.29     3257.11    185.51 o 
  -5  -4   7      437.13      490.53     35.79 o 
  -4  -4   7     2603.53     2783.70    154.19 o 
  -3  -4   7      751.69      720.34     38.93 o 
  -2  -4   7     6804.00     7091.66    311.18 o 
  -1  -4   7     2816.24     2828.86    120.95 o 
   0  -4   7     5491.15     5089.94    184.58 o 
   1  -4   7     1847.70     1653.69    138.88 o 
   2  -4   7     2776.38     2938.57    201.66 o 
   3  -4   7     4987.88     5830.41    449.96 o 
   4  -4   7     2201.60     2314.46    177.55 o 
   5  -4   7     3477.02     3306.07    253.33 o 
   6  -4   7      893.56      876.30     62.46 o 
   7  -4   7     1589.91     1636.15    139.00 o 
  -7  -3   7      218.73      207.43     25.08 o 
  -6  -3   7     2716.84     2898.33    158.93 o 
  -5  -3   7     2712.63     2960.76    132.62 o 
  -4  -3   7     5712.92     5951.35    263.22 o 
  -3  -3   7     3674.52     3854.00    199.33 o 
  -2  -3   7     4967.57     4997.26    189.67 o 
  -1  -3   7     4220.87     3942.08    145.17 o 
   0  -3   7     4112.35     3705.14    120.59 o 
   1  -3   7     4536.41     4071.70    414.03 o 
   2  -3   7     3221.87     3163.25    232.78 o 
   3  -3   7     5159.34     5850.02    427.17 o 
   4  -3   7      483.52      496.07     53.00 o 
   5  -3   7     4197.57     4111.47    245.25 o 
   6  -3   7      167.45      192.06     25.41 o 
   7  -3   7     1955.59     1994.45    135.80 o 
  -7  -2   7      575.94      586.57     46.11 o 
  -6  -2   7     2701.67     2988.42    134.16 o 
  -5  -2   7     3119.83     3336.48    137.90 o 
  -4  -2   7      831.09      861.28     36.92 o 
  -3  -2   7     5295.67     5395.17    207.75 o 
  -2  -2   7     2664.31     2688.19    100.85 o 
  -1  -2   7     2522.00     2266.92     59.27 o 
   0  -2   7     3368.08     3122.33     93.66 o 
   1  -2   7    10818.50    10917.84    727.34 o 
   2  -2   7       87.94       96.59     17.22 o 
   3  -2   7     6234.38     6382.30    274.06 o 
   4  -2   7      320.55      333.98     11.47 o 
   5  -2   7     3232.87     3089.81    157.75 o 
   6  -2   7       55.92       80.19     17.02 o 
   7  -2   7     1957.16     1950.45    132.21 o 
  -7  -1   7      686.92      674.75     52.27 o 
  -6  -1   7     3749.89     3893.41    170.82 o 
  -5  -1   7     2802.87     2893.65    108.66 o 
  -4  -1   7     2654.64     2895.26     99.75 o 
  -3  -1   7     5306.50     5293.53    173.36 o 
  -2  -1   7     1149.05     1106.08     35.34 o 
  -1  -1   7    11099.17    10600.78    402.13 o 
   0  -1   7     1170.13     1085.50     34.94 o 
   1  -1   7    11169.99    11795.27   1141.73 o 
   2  -1   7      216.79      230.21     11.58 o 
   3  -1   7     6969.42     7303.93    342.12 o 
   4  -1   7        2.64        7.52      5.85 o 
   5  -1   7     4879.35     4914.58    205.62 o 
   6  -1   7        2.29        4.31      2.53 o 
   7  -1   7     1665.49     1614.95    115.42 o 
  -7   0   7     1320.34     1233.24     53.68 o 
  -6   0   7      930.31      951.19     37.03 o 
  -5   0   7     6556.06     6637.98    282.26 o 
  -4   0   7      545.66      551.23     17.58 o 
  -3   0   7     7422.25     7348.74    256.65 o 
  -2   0   7      425.87      420.76     16.83 o 
  -1   0   7     4490.95     4069.87    106.59 o 
   0   0   7      444.55      444.80     29.26 o 
   1   0   7     7427.44     7550.77    524.54 o 
   2   0   7       50.45       43.80      5.69 o 
   3   0   7     5726.99     5831.58    229.60 o 
   4   0   7      196.17      198.84     10.26 o 
   5   0   7     3453.29     3506.34    125.13 o 
   6   0   7      164.55      169.64     20.73 o 
  -7   1   7     2065.84     1902.62     97.65 o 
  -6   1   7      490.80      481.27     28.15 o 
  -5   1   7     3083.15     2885.65     88.58 o 
  -4   1   7      215.76      225.75      7.56 o 
  -3   1   7    11028.00    11424.11    661.74 o 
  -2   1   7      212.09      222.41      8.04 o 
  -1   1   7     7236.56     6941.27    241.20 o 
   0   1   7      419.92      455.68     23.01 o 
   1   1   7     5278.37     5709.16    355.30 o 
   2   1   7       38.70       41.97      7.37 o 
   3   1   7     4986.15     4808.61    223.29 o 
   4   1   7      607.10      603.93     26.08 o 
   5   1   7     1825.59     1659.25     83.19 o 
   6   1   7      366.89      341.30     22.75 o 
  -7   2   7     2116.74     1958.42    110.36 o 
  -6   2   7      562.41      568.93     32.81 o 
  -5   2   7     5339.77     5087.30    210.01 o 
  -4   2   7       40.02       67.93     15.39 o 
  -3   2   7     6293.64     6568.57    409.99 o 
  -2   2   7      947.89      965.64     76.32 o 
  -1   2   7     5450.61     5789.15    168.54 o 
   0   2   7      143.43      143.06      6.75 o 
   1   2   7     5091.95     5540.86    244.14 o 
   2   2   7      832.57      882.93     42.84 o 
   3   2   7     3173.57     3229.31    159.00 o 
   4   2   7      977.01      939.47     39.90 o 
   5   2   7     1598.63     1372.67    109.18 o 
   6   2   7      331.68      299.44     43.46 o 
  -7   3   7     1790.62     1854.22    134.68 o 
  -6   3   7      199.19      178.79     15.32 o 
  -5   3   7     4689.02     4473.01    347.41 o 
  -4   3   7      134.13      133.07     20.35 o 
  -3   3   7     4334.45     4644.29    368.87 o 
  -2   3   7       58.25       66.25     19.61 o 
  -1   3   7     3899.03     4370.29    412.86 o 
   0   3   7      865.70      926.90     41.46 o 
   1   3   7     3427.74     3422.31    146.52 o 
   2   3   7     1209.40     1300.47     99.37 o 
   3   3   7     2247.95     2260.24    104.81 o 
   4   3   7     1096.47     1057.86     78.97 o 
   5   3   7     1330.76     1172.87     98.58 o 
  -7   4   7     2309.57     2413.04    267.64 o 
  -6   4   7        6.37        2.12     16.43 o 
  -5   4   7     3257.95     3796.84    367.28 o 
  -4   4   7      949.31      976.77    164.30 o 
  -3   4   7     3297.03     3849.84    324.35 o 
  -2   4   7      337.76      447.31     55.65 o 
  -1   4   7     4443.06     5217.74    409.68 o 
   0   4   7      333.63      381.07     13.37 o 
   1   4   7     2677.54     3015.23    138.43 o 
   2   4   7     1088.87     1113.00     58.09 o 
   3   4   7     1190.20     1115.10     73.14 o 
   4   4   7     1143.04     1079.06     81.09 o 
  -6   5   7      222.22      250.15     61.48 o 
  -5   5   7     2382.92     2911.76    308.45 o 
  -4   5   7      522.51      618.50     82.15 o 
  -3   5   7     2533.83     3142.84    390.07 o 
  -2   5   7     1200.49     1383.80    127.73 o 
  -1   5   7     2581.73     3008.75    238.50 o 
   0   5   7     1220.54     1392.81     85.33 o 
   1   5   7     1385.01     1467.00     78.82 o 
   2   5   7     1586.37     1685.46     72.66 o 
   3   5   7      193.05      171.19     35.51 o 
   4   5   7      668.69      618.50     53.00 o 
  -6   6   7      208.00      223.66    101.23 o 
  -5   6   7     1953.36     2356.33    256.51 o 
  -4   6   7     1139.38     1333.98    142.57 o 
  -3   6   7     1574.27     2026.68    202.46 o 
  -2   6   7     1417.37     1764.33    170.13 o 
  -1   6   7      583.79      631.95     42.40 o 
   0   6   7      974.46      892.33     65.72 o 
   1   6   7      663.07      683.94     38.16 o 
   2   6   7     1429.91     1483.75     99.11 o 
   3   6   7      129.68      145.22     19.61 o 
  -5   7   7      881.37     1107.15    149.46 o 
  -4   7   7     1085.01     1487.68    271.88 o 
  -3   7   7      589.12      761.06    173.84 o 
  -2   7   7     1261.00     1587.32    268.17 o 
  -1   7   7      580.69      714.96     91.69 o 
   0   7   7     1321.43     1402.84    119.25 o 
   1   7   7      321.78      325.21     45.58 o 
   2   7   7     1582.62     1534.85     79.50 o 
  -3   8   7      248.93      364.10     74.73 o 
  -2   8   7     1272.49     1563.47    179.14 o 
  -1   8   7      136.06      162.71     69.96 o 
   0   8   7      873.06     1139.48    133.56 o 
   0 -12   8      778.05      950.94    153.01 o 
   1 -12   8       61.21       64.89     21.58 o 
   2 -12   8     1347.68     1484.34    116.74 o 
   3 -12   8       26.02       32.40     20.88 o 
  -2 -11   8     1615.73     1728.64    152.67 o 
  -1 -11   8       42.28       46.90     20.99 o 
   0 -11   8     2365.19     2559.31    181.44 o 
   1 -11   8       17.30        8.14     13.48 o 
   2 -11   8     1732.32     1868.67    129.94 o 
   3 -11   8      124.64      144.67     33.53 o 
   4 -11   8     1363.88     1409.50    105.92 o 
   5 -11   8      106.20       97.44     24.00 o 
  -3 -10   8        6.95       10.06     15.24 o 
  -2 -10   8     1584.69     1683.19    136.09 o 
  -1 -10   8       14.52       33.84     17.77 o 
   0 -10   8     2408.98     2763.20    185.30 o 
   1 -10   8      391.92      427.08     45.30 o 
   2 -10   8     2294.17     2380.20    150.46 o 
   3 -10   8      106.53      109.27     21.51 o 
   4 -10   8     2181.65     2251.13    182.61 o 
   5 -10   8      454.70      442.87     50.33 o 
  -4  -9   8     1789.65     1986.41    169.87 o 
  -3  -9   8        0.58        9.05     17.25 o 
  -2  -9   8     2391.92     2535.25    180.16 o 
  -1  -9   8        9.84       13.17     13.21 o 
   0  -9   8     3697.95     4002.44    288.78 o 
   1  -9   8      968.17     1010.05     72.89 o 
   2  -9   8     3415.11     3463.34    236.49 o 
   3  -9   8     1662.22     1563.06    108.12 o 
   4  -9   8     2556.66     2426.17    304.74 o 
   5  -9   8      999.25      935.27    100.17 o 
   6  -9   8      986.12     1094.96    145.75 o 
  -4  -8   8     3213.11     3407.18    315.34 o 
  -3  -8   8      348.29      372.25     47.34 o 
  -2  -8   8     3514.77     3664.24    279.77 o 
  -1  -8   8     1150.43     1137.90     83.66 o 
   0  -8   8     2667.09     2843.70    195.95 o 
   1  -8   8      980.53      953.99     65.55 o 
   2  -8   8     1863.44     1843.64    125.09 o 
   3  -8   8     1397.08     1469.56    116.33 o 
   4  -8   8     1213.25     1356.42    125.87 o 
   5  -8   8     1195.38     1233.81    143.10 o 
   6  -8   8      925.45     1087.01    145.75 o 
  -5  -7   8      229.98      259.60     42.86 o 
  -4  -7   8     3952.38     4305.77    262.83 o 
  -3  -7   8     1492.13     1501.97    120.46 o 
  -2  -7   8     2914.65     2984.92    179.37 o 
  -1  -7   8     1165.01     1105.74     75.90 o 
   0  -7   8     2759.47     2894.91    170.13 o 
   1  -7   8     2155.03     2086.29    114.45 o 
   2  -7   8     4769.93     4414.90    215.38 o 
   3  -7   8     3465.78     3505.24    312.69 o 
   4  -7   8     1312.96     1295.54     88.06 o 
   5  -7   8     2446.67     2834.38    280.36 o 
   6  -7   8      306.83      371.52     64.66 o 
   7  -7   8     1750.69     1735.35    132.26 o 
  -6  -6   8     2187.23     2397.83    168.28 o 
  -5  -6   8      440.92      558.85     65.27 o 
  -4  -6   8     3158.70     3389.30    190.45 o 
  -3  -6   8     1747.25     1927.14    108.43 o 
  -2  -6   8     2431.89     2609.30    121.47 o 
  -1  -6   8     2524.30     2581.94    123.34 o 
   0  -6   8     1965.22     1999.54     92.46 o 
   1  -6   8     5430.76     4847.16    193.30 o 
   2  -6   8     1028.03     1049.39    109.97 o 
   3  -6   8     7400.51     6450.49    912.66 o 
   4  -6   8      632.00      777.49    157.94 o 
   5  -6   8     3207.69     3375.50    293.08 o 
   6  -6   8       45.09       73.67     28.62 o 
   7  -6   8     1429.56     1535.86    137.70 o 
  -6  -5   8     1855.90     1993.73    120.83 o 
  -5  -5   8     1320.52     1334.80     78.21 o 
  -4  -5   8     3272.44     3475.41    179.67 o 
  -3  -5   8     2210.74     2240.90    114.29 o 
  -2  -5   8     2159.32     2187.97     94.19 o 
  -1  -5   8     3493.00     3401.28    135.81 o 
   0  -5   8     1601.31     1576.75     59.51 o 
   1  -5   8     4392.14     3771.17    290.49 o 
   2  -5   8     1209.32     1266.15     70.26 o 
   3  -5   8     5817.66     5965.71    592.96 o 
   4  -5   8      261.64      299.97     81.62 o 
   5  -5   8     4505.34     4767.78    401.73 o 
   6  -5   8       29.49       44.56     15.15 o 
   7  -5   8     1825.59     1747.70    125.36 o 
  -6  -4   8     1356.79     1451.42     91.65 o 
  -5  -4   8     3275.44     3378.20    161.25 o 
  -4  -4   8     1600.86     1730.61     86.10 o 
  -3  -4   8     7008.89     7259.44    339.41 o 
  -2  -4   8     1413.89     1390.51     86.80 o 
  -1  -4   8     5393.21     5172.73    203.71 o 
   0  -4   8      406.41      353.12     21.39 o 
   1  -4   8     6726.60     5699.78    702.48 o 
   2  -4   8      348.19      349.83     50.46 o 
   3  -4   8     5801.48     6841.10    550.13 o 
   4  -4   8        0.60        0.00     16.96 o 
   5  -4   8     3018.62     3137.00    248.56 o 
   6  -4   8      118.01      113.01     28.62 o 
   7  -4   8     1953.67     2009.01    139.46 o 
  -7  -3   8     1556.29     1549.76     87.88 o 
  -6  -3   8      724.79      751.08     51.57 o 
  -5  -3   8     2360.68     2563.68    114.63 o 
  -4  -3   8     1767.06     1820.38     81.31 o 
  -3  -3   8     6570.82     6712.26    294.48 o 
  -2  -3   8      569.99      602.27     32.70 o 
  -1  -3   8     5802.86     5161.74    199.73 o 
   0  -3   8      518.63      478.10     22.59 o 
   1  -3   8     6283.44     5622.47    565.05 o 
   2  -3   8       71.09       72.28      9.01 o 
   3  -3   8     6585.56     7778.65    774.31 o 
   4  -3   8      115.67      134.62     46.11 o 
   5  -3   8     2994.73     2851.42    174.66 o 
   6  -3   8      225.68      261.00     30.33 o 
   7  -3   8     1458.37     1517.62    112.77 o 
  -7  -2   8     1584.59     1533.89     88.26 o 
  -6  -2   8      683.12      712.46     43.30 o 
  -5  -2   8     3835.95     3988.38    180.70 o 
  -4  -2   8     1692.40     1761.65     75.66 o 
  -3  -2   8     8587.74     8500.42    376.17 o 
  -2  -2   8       31.39       52.55     11.01 o 
  -1  -2   8     7483.15     6791.55    230.29 o 
   0  -2   8      130.22      144.91      9.64 o 
   1  -2   8     8326.44     7877.82    701.78 o 
   2  -2   8      664.78      709.87     82.41 o 
   3  -2   8     5909.85     6286.89    316.67 o 
   4  -2   8      941.87      933.44     33.70 o 
   5  -2   8     3351.18     3332.37    188.41 o 
   6  -2   8      554.91      499.36     83.21 o 
   7  -2   8     1291.95     1254.26    114.92 o 
  -7  -1   8     2124.17     2017.00     87.82 o 
  -6  -1   8      153.29      165.53     15.82 o 
  -5  -1   8     3904.17     3923.13    162.38 o 
  -4  -1   8        3.02        9.64      4.65 o 
  -3  -1   8     6842.42     6551.71    237.39 o 
  -2  -1   8       34.51       36.65      4.95 o 
  -1  -1   8     4614.12     4066.63    119.79 o 
   0  -1   8      622.07      603.58     24.36 o 
   1  -1   8     4932.79     5484.50    531.05 o 
   2  -1   8      544.28      598.29     42.13 o 
   3  -1   8     5730.63     5966.41    279.74 o 
   4  -1   8     1178.08     1198.32     38.57 o 
   5  -1   8     2133.62     2138.63     66.70 o 
   6  -1   8      870.38      840.53     60.90 o 
  -7   0   8     3048.27     2789.50    110.94 o 
  -6   0   8        0.34       -0.68      6.03 o 
  -5   0   8     5847.57     5633.15    226.81 o 
  -4   0   8       39.64       34.52      8.36 o 
  -3   0   8     9319.73     8363.85    498.53 o 
  -2   0   8      647.86      601.52     30.52 o 
  -1   0   8     7528.56     6699.06    247.40 o 
   0   0   8      753.88      752.53     26.59 o 
   1   0   8     3829.87     3783.76    290.35 o 
   2   0   8     1602.34     1677.51     65.60 o 
   3   0   8     4007.38     4192.27    169.38 o 
   4   0   8     2400.30     2437.68     88.92 o 
   5   0   8     1017.38     1053.19     47.88 o 
   6   0   8     1106.95     1071.39     94.34 o 
  -7   1   8     2569.44     2307.91    362.78 o 
  -6   1   8      163.24      161.26     13.02 o 
  -5   1   8     5410.86     4622.85    266.76 o 
  -4   1   8      774.43      748.49     24.39 o 
  -3   1   8     6662.89     5716.19    427.47 o 
  -2   1   8     1587.09     1569.48     59.67 o 
  -1   1   8     3937.88     3709.71     98.65 o 
   0   1   8     1264.35     1382.83     88.59 o 
   1   1   8     4529.34     4871.59    234.21 o 
   2   1   8     2830.46     2937.10    149.76 o 
   3   1   8     1745.62     1796.22     65.35 o 
   4   1   8     2921.34     2952.65    112.78 o 
   5   1   8      467.22      469.15     34.88 o 
   6   1   8     1209.64     1194.97     81.49 o 
  -7   2   8     2239.79     2089.75    314.81 o 
  -6   2   8       70.33       54.48      7.50 o 
  -5   2   8     4035.18     3840.14    247.49 o 
  -4   2   8      929.32      923.48     77.25 o 
  -3   2   8     4844.44     4620.45    523.63 o 
  -2   2   8     1905.95     1869.80    142.57 o 
  -1   2   8     3010.62     3220.99     73.06 o 
   0   2   8     3034.28     3453.26    136.63 o 
   1   2   8     2881.00     3068.72    168.91 o 
   2   2   8     4572.39     4806.93    194.86 o 
   3   2   8     1085.27     1218.53     43.21 o 
   4   2   8     2333.24     2272.45     98.47 o 
   5   2   8      403.76      383.73     22.77 o 
  -6   3   8      813.80      787.07     71.57 o 
  -5   3   8     3277.69     3336.18    282.22 o 
  -4   3   8     2422.86     2773.43    367.28 o 
  -3   3   8     2533.55     2683.86    316.93 o 
  -2   3   8     3658.54     3973.33    316.40 o 
  -1   3   8     1059.89     1266.14    101.76 o 
   0   3   8     2230.53     2557.14    106.04 o 
   1   3   8      884.66      923.47     33.03 o 
   2   3   8     3443.13     3731.03    181.99 o 
   3   3   8      621.53      666.24     40.08 o 
   4   3   8     2722.59     2646.57    122.34 o 
  -6   4   8     1584.27     1807.79    218.89 o 
  -5   4   8     1390.35     1641.91    186.56 o 
  -4   4   8     2053.27     2437.42    239.56 o 
  -3   4   8     2858.84     3109.45    270.29 o 
  -2   4   8     3857.33     4336.90    492.36 o 
  -1   4   8     1004.75     1267.73    170.66 o 
   0   4   8     2658.70     3133.34     96.80 o 
   1   4   8      516.84      582.69     32.66 o 
   2   4   8     2415.59     2488.12    123.45 o 
   3   4   8       51.35       47.07      9.27 o 
   4   4   8     2250.73     2050.01     94.71 o 
  -6   5   8     1302.92     1496.16    316.40 o 
  -5   5   8      946.78     1230.10    167.48 o 
  -4   5   8     2413.41     2710.36    261.28 o 
  -3   5   8     1574.79     1925.45    192.92 o 
  -2   5   8     5025.78     5934.82    545.89 o 
  -1   5   8       58.87       92.22     27.03 o 
   0   5   8     2473.32     2880.50    131.41 o 
   1   5   8       71.78       88.29     20.67 o 
   2   5   8     2096.41     2290.74    100.69 o 
   3   5   8       28.66       23.13     16.16 o 
  -5   6   8      344.27      507.20    100.17 o 
  -4   6   8     1981.01     2476.64    394.31 o 
  -3   6   8      141.84      210.41     84.27 o 
  -2   6   8     2457.07     3001.33    423.99 o 
  -1   6   8        2.52       28.62     19.61 o 
   0   6   8     1860.54     2026.43    189.06 o 
   1   6   8       35.85       41.57      8.53 o 
   2   6   8     1693.53     1605.87     77.91 o 
  -3   7   8       14.20       21.73     24.38 o 
  -2   7   8     1776.51     2253.51    241.15 o 
  -1   7   8        2.48      -19.08     19.61 o 
   0   7   8     1541.43     1766.45    179.67 o 
   1 -12   9      210.67      228.36     39.64 o 
   2 -12   9      977.53     1151.91    123.75 o 
  -1 -11   9      242.46      294.54     46.47 o 
   0 -11   9      827.42      990.08     92.08 o 
   1 -11   9      371.33      367.90     46.84 o 
   2 -11   9      966.89     1063.76    107.20 o 
   3 -11   9      541.08      597.80     60.97 o 
   4 -11   9      717.88      702.03     79.41 o 
  -2 -10   9      886.30      967.63     92.76 o 
  -1 -10   9      761.69      840.73     90.19 o 
   0 -10   9      808.06      865.24     76.82 o 
   1 -10   9      964.46     1144.78    126.67 o 
   2 -10   9      991.76     1121.39     85.90 o 
   3 -10   9     1252.49     1261.98     94.57 o 
   4 -10   9      564.88      553.51     28.69 o 
   5 -10   9     1299.61     1319.16    108.45 o 
  -3  -9   9      519.29      557.11     74.88 o 
  -2  -9   9     1133.50     1199.87    117.34 o 
  -1  -9   9     1805.71     1929.35    136.45 o 
   0  -9   9      287.66      318.36     39.91 o 
   1  -9   9     1391.43     1453.86    117.06 o 
   2  -9   9      765.51      869.97     66.51 o 
   3  -9   9     1588.88     1629.47     70.46 o 
   4  -9   9      339.07      353.13     41.59 o 
   5  -9   9     1507.79     1747.90    213.59 o 
   6  -9   9       20.09       41.34     31.27 o 
  -4  -8   9     1376.26     1480.37    115.44 o 
  -3  -8   9     1402.69     1612.45    112.85 o 
  -2  -8   9     1372.87     1423.98    121.14 o 
  -1  -8   9     2734.92     2999.05    218.30 o 
   0  -8   9      643.44      645.22     54.33 o 
   1  -8   9     2433.56     2588.37    114.76 o 
   2  -8   9      548.27      532.40     31.72 o 
   3  -8   9     3310.41     3298.41    267.38 o 
   4  -8   9       44.07       35.04     10.73 o 
   5  -8   9     1970.86     2315.52    246.44 o 
   6  -8   9       19.55       36.04     29.68 o 
  -5  -7   9     1244.25     1357.90     98.86 o 
  -4  -7   9      736.21      772.47     64.48 o 
  -3  -7   9     1949.03     2066.56    122.75 o 
  -2  -7   9      498.11      556.53     45.62 o 
  -1  -7   9     2964.14     3211.66    150.03 o 
   0  -7   9      216.67      226.11     23.29 o 
   1  -7   9     3707.01     3506.68    145.36 o 
   2  -7   9      156.28      118.51     19.31 o 
   3  -7   9     2618.12     2704.03    253.86 o 
   4  -7   9       42.58       38.27      8.02 o 
   5  -7   9     2357.40     2895.86    295.73 o 
   6  -7   9       58.10       91.69     34.98 o 
  -5  -6   9     1444.85     1592.69    110.54 o 
  -4  -6   9      572.14      593.04     48.43 o 
  -3  -6   9     2206.50     2320.77    127.94 o 
  -2  -6   9      304.60      328.40     26.48 o 
  -1  -6   9     3255.01     3372.92    161.36 o 
   0  -6   9       80.95       79.82     12.34 o 
   1  -6   9     5968.48     5153.57    390.13 o 
   2  -6   9        1.12       -3.16      3.83 o 
   3  -6   9     5476.48     4991.56    614.58 o 
   4  -6   9       37.60       46.11     24.38 o 
   5  -6   9     2777.82     3058.57    280.89 o 
   6  -6   9      233.56      239.56     50.88 o 
  -6  -5   9      218.82      232.68     29.33 o 
  -5  -5   9     3193.76     3371.96    217.72 o 
  -4  -5   9      427.12      424.78     32.67 o 
  -3  -5   9     4364.26     4454.55    220.70 o 
  -2  -5   9       36.94       47.39     11.92 o 
  -1  -5   9     6225.96     6165.63    295.50 o 
   0  -5   9      373.33      352.43     20.51 o 
   1  -5   9     4235.19     3500.93    429.39 o 
   2  -5   9      463.86      476.22     38.38 o 
   3  -5   9     3021.79     2811.85    611.34 o 
   4  -5   9      402.52      464.27     61.48 o 
   5  -5   9     1815.31     2026.15    184.97 o 
   6  -5   9      331.08      360.19     47.46 o 
  -6  -4   9       12.47       17.59     10.15 o 
  -5  -4   9     2974.95     3059.05    172.35 o 
  -4  -4   9      247.73      262.13     24.16 o 
  -3  -4   9     7420.20     7526.59    358.42 o 
  -2  -4   9       17.89       19.58      7.72 o 
  -1  -4   9     5463.20     5268.70    211.65 o 
   0  -4   9      216.64      207.27     13.90 o 
   1  -4   9     4417.60     4445.56    214.52 o 
   2  -4   9       49.07       50.96     15.10 o 
   3  -4   9     5950.10     7040.90    581.40 o 
   4  -4   9      870.36     1070.05    100.17 o 
   5  -4   9     1958.00     1790.00    157.67 o 
   6  -4   9     1220.35     1210.10     84.85 o 
  -6  -3   9        0.31        7.96      7.22 o 
  -5  -3   9     3011.14     3287.21    197.64 o 
  -4  -3   9        8.56        2.85     11.66 o 
  -3  -3   9     5440.19     5544.47    264.58 o 
  -2  -3   9      561.60      533.03     25.00 o 
  -1  -3   9     5259.73     4758.45    177.04 o 
   0  -3   9     1323.91     1187.79     97.79 o 
   1  -3   9     4713.17     4500.00    466.61 o 
   2  -3   9     1489.54     1289.82    398.55 o 
   3  -3   9     4841.72     5882.88    454.73 o 
   4  -3   9     1995.39     2082.86    160.06 o 
   5  -3   9     1157.07     1182.39     71.23 o 
   6  -3   9     1122.35     1128.01     78.70 o 
  -6  -2   9       68.10       84.86     16.38 o 
  -5  -2   9     3790.38     3880.23    183.67 o 
  -4  -2   9       30.06       31.10      9.85 o 
  -3  -2   9     4388.78     4385.98    173.94 o 
  -2  -2   9      939.50      810.15     42.52 o 
  -1  -2   9     3328.78     3024.78     87.58 o 
   0  -2   9     3287.48     2955.77    151.61 o 
   1  -2   9     1896.26     1740.14     99.27 o 
   2  -2   9     1196.25     1325.62    126.67 o 
   3  -2   9     3241.21     3533.49    216.50 o 
   4  -2   9     2024.05     1978.21     69.01 o 
   5  -2   9     1384.95     1350.47     91.57 o 
   6  -2   9     1662.35     1569.23    101.53 o 
  -6  -1   9      482.67      485.39     27.77 o 
  -5  -1   9     4187.71     4269.10    208.86 o 
  -4  -1   9     1982.78     2007.34    108.37 o 
  -3  -1   9     4859.53     4310.12    293.21 o 
  -2  -1   9     1900.04     1623.39     82.23 o 
  -1  -1   9     3637.99     3144.80    107.94 o 
   0  -1   9     3965.49     3577.11    185.46 o 
   1  -1   9     1773.38     2084.85    267.11 o 
   2  -1   9     2780.63     2974.24    247.11 o 
   3  -1   9     1859.65     1960.65    107.13 o 
   4  -1   9     2675.37     2786.89    148.48 o 
   5  -1   9      293.10      306.21     16.21 o 
   6  -1   9     1875.29     1670.08    123.84 o 
  -6   0   9     1401.55     1265.23     60.05 o 
  -5   0   9     1484.47     1399.83     84.04 o 
  -4   0   9      934.70      988.54     52.24 o 
  -3   0   9     2925.32     2929.39    175.05 o 
  -2   0   9     2517.58     2202.13     96.55 o 
  -1   0   9     3327.61     2976.43    105.75 o 
   0   0   9     3801.90     3890.34    150.74 o 
   1   0   9     1021.38     1019.07     65.81 o 
   2   0   9     2819.34     3022.88    160.85 o 
   3   0   9      675.00      743.84     49.16 o 
   4   0   9     2436.80     2460.55    107.73 o 
   5   0   9      165.90      167.47     16.24 o 
  -6   1   9     1433.06     1249.71    146.28 o 
  -5   1   9     2086.96     2005.06    143.36 o 
  -4   1   9     1661.73     1630.60    110.39 o 
  -3   1   9     2522.92     2344.68    135.04 o 
  -2   1   9     3469.08     2979.40    304.21 o 
  -1   1   9      547.33      549.39     14.68 o 
   0   1   9     4792.41     4930.37    218.96 o 
   1   1   9      334.61      381.90     19.99 o 
   2   1   9     3786.72     4046.74    193.44 o 
   3   1   9      117.14      127.03     12.74 o 
   4   1   9     2290.84     2345.54     94.74 o 
   5   1   9        8.52       10.56      6.32 o 
  -6   2   9     1782.24     1658.68    137.41 o 
  -5   2   9      344.05      379.75     43.94 o 
  -4   2   9     2635.22     2488.01    208.82 o 
  -3   2   9      516.96      509.67     41.64 o 
  -2   2   9     3071.16     3191.06    258.63 o 
  -1   2   9       97.79       98.62      1.83 o 
   0   2   9     3847.94     4412.31    253.87 o 
   1   2   9       69.03       95.13      7.68 o 
   2   2   9     2717.21     3014.29    179.32 o 
   3   2   9       18.72       19.62      5.30 o 
   4   2   9     1958.85     2137.27    119.51 o 
  -6   3   9     1988.80     1881.58    146.69 o 
  -5   3   9      466.38      485.47     77.91 o 
  -4   3   9     2439.58     2741.63    275.59 o 
  -3   3   9      208.22      247.50     47.17 o 
  -2   3   9     3794.66     3966.44    329.12 o 
  -1   3   9       38.02       29.15     16.96 o 
   0   3   9     3640.83     3959.00    115.72 o 
   1   3   9       57.07       77.12     10.43 o 
   2   3   9     2095.08     2428.54    113.71 o 
   3   3   9       46.13       36.78      6.50 o 
   4   3   9     1974.63     2020.05    101.00 o 
  -5   4   9        8.69       44.52     30.21 o 
  -4   4   9     2852.80     3549.34    368.87 o 
  -3   4   9       16.87       34.45     21.73 o 
  -2   4   9     2199.34     2627.69    239.56 o 
  -1   4   9       27.83       29.15     16.43 o 
   0   4   9     2571.61     2826.86     79.78 o 
   1   4   9      241.96      265.67     12.78 o 
   2   4   9     1543.98     1781.59    115.25 o 
   3   4   9      205.73      247.52     17.70 o 
  -4   5   9     2184.31     2529.64    410.74 o 
  -3   5   9      107.24       94.34     56.71 o 
  -2   5   9     1723.97     2196.27    324.88 o 
  -1   5   9      147.68      189.21     38.16 o 
   0   5   9     1372.86     1557.64    147.34 o 
   1   5   9      382.31      427.52     20.07 o 
   2   5   9     1117.85     1329.37    163.24 o 
  -3   6   9      475.02      573.98     97.52 o 
  -2   6   9      827.76     1059.98    134.62 o 
  -1   6   9      393.68      469.04     73.67 o 
   0   6   9     1047.21     1235.40    132.50 o 
   0 -11  10       56.75       69.21     41.63 o 
   1 -11  10      930.74     1060.15     96.17 o 
   2 -11  10       74.97       61.21     21.36 o 
   3 -11  10      899.00      706.00    142.02 o 
  -2 -10  10      150.67      158.65     33.33 o 
  -1 -10  10     1374.72     1501.71    120.59 o 
   0 -10  10       61.71       54.79     24.27 o 
   1 -10  10     1455.73     1506.56    132.47 o 
   2 -10  10        1.15       -3.94      6.77 o 
   3 -10  10     1335.52     1400.78     80.53 o 
   4 -10  10       13.82       27.54     16.03 o 
  -3  -9  10     1220.90     1249.01     91.65 o 
  -2  -9  10      104.28      114.09     26.12 o 
  -1  -9  10     2722.69     3092.14    256.13 o 
   0  -9  10        3.85       -1.23      6.85 o 
   1  -9  10     2244.18     2585.70    126.83 o 
   2  -9  10       16.29        9.99      7.18 o 
   3  -9  10     1166.45     1010.20     86.31 o 
   4  -9  10       92.01      120.27     34.07 o 
   5  -9  10     1280.45     1662.58    210.41 o 
  -4  -8  10       29.76       47.85     20.85 o 
  -3  -8  10     1804.94     1901.01    112.63 o 
  -2  -8  10       15.20       14.69     12.33 o 
  -1  -8  10     1978.44     2272.08    176.51 o 
   0  -8  10      105.56      124.68     17.04 o 
   1  -8  10     2022.44     2017.50    107.71 o 
   2  -8  10      118.35      101.38     25.07 o 
   3  -8  10     1503.24     1519.29    120.57 o 
   4  -8  10      139.43      172.44     28.48 o 
   5  -8  10      986.96     1181.35    151.05 o 
  -4  -7  10        1.11        4.39     10.95 o 
  -3  -7  10     1768.69     1827.50    109.29 o 
  -2  -7  10      132.81      115.70     19.92 o 
  -1  -7  10     3358.67     3518.77    177.64 o 
   0  -7  10      640.85      596.39     37.76 o 
   1  -7  10     2518.14     2269.61    206.94 o 
   2  -7  10     1071.41     1095.42     87.18 o 
   3  -7  10     1301.63     1354.16    118.19 o 
   4  -7  10      617.71      739.33     96.46 o 
   5  -7  10     1282.89     1582.02    186.03 o 
   6  -7  10      931.25      995.32    217.30 o 
  -5  -6  10     1642.80     1737.94    118.70 o 
  -4  -6  10      126.29      128.14     23.41 o 
  -3  -6  10     2095.08     2108.09    115.95 o 
  -2  -6  10      680.47      678.26     47.36 o 
  -1  -6  10     2983.03     3044.35    160.79 o 
   0  -6  10     2839.24     2579.69    189.82 o 
   1  -6  10     1840.09     1579.48    223.33 o 
   2  -6  10     1052.56     1138.65     86.65 o 
   3  -6  10     1027.45      928.22    114.00 o 
   4  -6  10     1144.25     1464.36    156.88 o 
   5  -6  10      734.59      909.99    108.12 o 
   6  -6  10     1437.90     1553.40    172.25 o 
  -5  -5  10     1842.81     1830.24    148.16 o 
  -4  -5  10      654.29      629.40     45.37 o 
  -3  -5  10     2221.35     2271.89    102.93 o 
  -2  -5  10      768.55      773.99     46.36 o 
  -1  -5  10     3657.36     3475.33    141.46 o 
   0  -5  10     2767.11     2470.39    160.37 o 
   1  -5  10     1542.63     1573.95     84.54 o 
   2  -5  10     2342.31     2666.59    191.86 o 
   3  -5  10     1358.52     1066.51    360.13 o 
   4  -5  10     1594.03     1901.07    171.72 o 
   5  -5  10      445.78      504.02    117.66 o 
   6  -5  10     2039.25     2050.36    139.02 o 
  -5  -4  10     2019.06     2007.64     96.96 o 
  -4  -4  10     1512.39     1496.21     68.45 o 
  -3  -4  10     1380.81     1410.43     61.30 o 
  -2  -4  10     2895.16     2825.14    117.59 o 
  -1  -4  10     1833.85     1662.59     63.46 o 
   0  -4  10     3502.13     2967.71    235.65 o 
   1  -4  10      807.19      759.71     79.02 o 
   2  -4  10     2344.08     2051.46    504.02 o 
   3  -4  10      188.68      237.44     67.84 o 
   4  -4  10     2043.14     2470.81    303.68 o 
   5  -4  10      190.55      184.81     24.90 o 
   6  -4  10     1860.24     1759.22    164.30 o 
  -6  -3  10      913.35      842.21     46.57 o 
  -5  -3  10     1540.32     1552.09     79.38 o 
  -4  -3  10     2241.92     2182.36    110.65 o 
  -3  -3  10      701.12      736.46     33.16 o 
  -2  -3  10     2121.45     1942.64     92.24 o 
  -1  -3  10      660.29      573.05     28.21 o 
   0  -3  10     5193.60     4462.34    496.84 o 
   1  -3  10     1256.13     1169.40    128.86 o 
   2  -3  10     5178.01     6741.46    531.05 o 
   3  -3  10       73.26      129.32     25.44 o 
   4  -3  10     2046.36     2169.22    223.66 o 
   5  -3  10       13.88       19.01     10.26 o 
   6  -3  10     1995.99     1846.38    140.93 o 
  -6  -2  10     1252.87     1143.49     69.28 o 
  -5  -2  10     1204.42     1228.88     77.61 o 
  -4  -2  10     2965.72     2818.67    142.49 o 
  -3  -2  10      497.13      496.25     23.19 o 
  -2  -2  10     4439.85     3805.61    284.87 o 
  -1  -2  10      330.16      314.54     13.10 o 
   0  -2  10     5933.48     5385.75    222.61 o 
   1  -2  10       32.41       39.40      5.45 o 
   2  -2  10     5828.69     6604.73    636.52 o 
   3  -2  10       70.13       73.67      6.79 o 
   4  -2  10     1962.54     2049.14    122.25 o 
   5  -2  10       11.62       25.37     10.47 o 
  -6  -1  10     2627.84     2287.49    187.74 o 
  -5  -1  10      501.23      510.38     37.97 o 
  -4  -1  10     2655.03     2797.87    185.50 o 
  -3  -1  10      216.33      207.83     16.83 o 
  -2  -1  10     4239.86     3591.22    184.21 o 
  -1  -1  10       44.12       42.50      5.66 o 
   0  -1  10     3825.68     3519.98    236.02 o 
   1  -1  10       80.19      107.99     18.55 o 
   2  -1  10     2324.06     2531.73    179.38 o 
   3  -1  10       45.97       52.26      7.55 o 
   4  -1  10     2291.72     2360.62    105.69 o 
   5  -1  10      137.54      139.73     31.65 o 
  -6   0  10     2425.60     2233.37    257.04 o 
  -5   0  10       34.05       25.23      4.64 o 
  -4   0  10     3254.90     3163.73    169.57 o 
  -3   0  10      210.30      250.89     22.66 o 
  -2   0  10     4688.86     4429.61    254.95 o 
  -1   0  10      200.72      184.17      8.01 o 
   0   0  10     4546.91     4477.39    158.80 o 
   1   0  10      159.95      166.07     13.29 o 
   2   0  10     3162.40     3447.93    220.82 o 
   3   0  10      188.86      203.97     16.01 o 
   4   0  10     1356.91     1341.28     89.79 o 
   5   0  10      623.88      647.07     55.91 o 
  -6   1  10     1653.79     1570.36    192.39 o 
  -5   1  10       63.26       73.56     27.54 o 
  -4   1  10     2112.31     1862.49    130.96 o 
  -3   1  10       49.88       52.04     18.52 o 
  -2   1  10     3736.34     3194.14    218.89 o 
  -1   1  10      485.35      480.80     11.19 o 
   0   1  10     2457.62     2639.78    128.89 o 
   1   1  10     1031.86     1130.85     76.91 o 
   2   1  10     1796.65     2012.64    120.61 o 
   3   1  10      410.28      446.64     30.39 o 
   4   1  10     1210.91     1241.54     69.28 o 
  -5   2  10       10.51       27.31     15.53 o 
  -4   2  10     2895.56     2748.91    185.23 o 
  -3   2  10      244.18      239.03     46.11 o 
  -2   2  10     2259.30     2345.20    202.99 o 
  -1   2  10      750.44      783.85     74.20 o 
   0   2  10     2673.07     2792.07     90.84 o 
   1   2  10      725.25      804.24     35.41 o 
   2   2  10     1136.84     1291.01     67.95 o 
   3   2  10      674.74      755.32     49.24 o 
  -5   3  10      468.87      495.54     93.81 o 
  -4   3  10     1784.11     1905.84    213.06 o 
  -3   3  10      339.38      449.43     72.08 o 
  -2   3  10     1364.37     1423.55    128.79 o 
  -1   3  10      482.74      523.10     98.05 o 
   0   3  10     1418.56     1554.20     38.04 o 
   1   3  10      929.98     1048.66     48.05 o 
   2   3  10      847.38      953.22     61.41 o 
   3   3  10      650.67      665.78     92.48 o 
  -4   4  10     1240.97     1339.28    265.52 o 
  -3   4  10      563.30      554.37    145.22 o 
  -2   4  10     1589.11     1795.07    174.90 o 
  -1   4  10     1048.02     1271.97    131.97 o 
   0   4  10      662.77      753.64     84.80 o 
   1   4  10     1035.07     1172.27     44.34 o 
   2   4  10      349.29      380.07     42.93 o 
  -3   5  10      736.41      841.62    120.31 o 
  -2   5  10      319.68      333.89     64.66 o 
  -1   5  10     1313.92     1545.45    248.03 o 
   0   5  10      235.05      289.37     51.41 o 
  -1 -10  11     1368.49     1539.12    110.69 o 
   0 -10  11      188.01      203.94     27.73 o 
   1 -10  11     1593.51     1745.99    122.27 o 
   2 -10  11      769.53      759.05     46.80 o 
   3 -10  11      613.95      626.56     58.56 o 
  -2  -9  11      567.87      652.02     61.87 o 
  -1  -9  11     1572.10     1726.59    102.95 o 
   0  -9  11      640.75      690.30     48.49 o 
   1  -9  11     1049.00     1134.62     71.93 o 
   2  -9  11      826.61      777.83     58.26 o 
   3  -9  11      465.70      374.03     72.74 o 
   4  -9  11      753.31      866.25     82.00 o 
  -3  -8  11     1098.36     1146.94     76.20 o 
  -2  -8  11     1192.13     1211.41     82.03 o 
  -1  -8  11     1151.56     1176.43     69.42 o 
   0  -8  11     1373.81     1366.30     71.47 o 
   1  -8  11     1090.22      991.66     97.68 o 
   2  -8  11     1530.92     1528.53    122.55 o 
   3  -8  11      422.83      436.62     46.47 o 
   4  -8  11     1706.90     1657.69   1017.58 o 
   5  -8  11      180.93      214.65     58.30 o 
  -4  -7  11      580.97      579.76     64.60 o 
  -3  -7  11      886.91      925.14     60.19 o 
  -2  -7  11     1336.13     1387.60     93.38 o 
  -1  -7  11      772.78      800.58     45.93 o 
   0  -7  11     2080.71     1943.07    129.14 o 
   1  -7  11      595.74      493.64     60.66 o 
   2  -7  11     2402.21     2355.32    142.18 o 
   3  -7  11      219.14      173.64     17.04 o 
   4  -7  11     1965.55     2399.79    235.85 o 
   5  -7  11       21.97       47.17     53.00 o 
  -4  -6  11     1500.53     1403.39    108.95 o 
  -3  -6  11      627.91      653.75     58.57 o 
  -2  -6  11     2238.19     2211.64    117.26 o 
  -1  -6  11      858.13      788.85     48.18 o 
   0  -6  11     2844.77     2456.62    212.96 o 
   1  -6  11      241.73      212.23     29.30 o 
   2  -6  11     2666.62     2753.08    169.07 o 
   3  -6  11        4.75        4.15      4.50 o 
   4  -6  11     2039.14     2638.82    376.82 o 
   5  -6  11        0.70        9.01     19.08 o 
  -4  -5  11     1903.92     1765.81     86.79 o 
  -3  -5  11      263.65      260.69     23.34 o 
  -2  -5  11     3351.13     3347.25    194.95 o 
  -1  -5  11       96.98       97.10     11.69 o 
   0  -5  11     3078.12     2652.13    214.85 o 
   1  -5  11       66.29       58.64     15.94 o 
   2  -5  11     1989.87     2146.14    120.01 o 
   3  -5  11       44.84       39.22     19.08 o 
   4  -5  11     1598.43     2135.86    202.99 o 
   5  -5  11       96.78      148.40     37.63 o 
  -5  -4  11      178.92      173.57     17.28 o 
  -4  -4  11     1710.71     1654.29     72.87 o 
  -3  -4  11      193.05      182.72     15.41 o 
  -2  -4  11     3045.69     2810.12    115.14 o 
  -1  -4  11       42.74       41.62      7.45 o 
   0  -4  11     3783.44     3100.65    339.36 o 
   1  -4  11        3.74       11.73      6.06 o 
   2  -4  11     4023.06     3085.07    822.54 o 
   3  -4  11      348.51      480.17     60.95 o 
   4  -4  11     1587.33     1879.87    161.12 o 
   5  -4  11      376.82      392.57     38.02 o 
  -5  -3  11       18.39       26.38      9.77 o 
  -4  -3  11     1671.99     1482.65     86.51 o 
  -3  -3  11        4.24        5.64      6.79 o 
  -2  -3  11     3886.25     3323.06    221.60 o 
  -1  -3  11      108.66       98.47     14.82 o 
   0  -3  11     3983.17     3332.23    341.74 o 
   1  -3  11      630.42      523.58     73.93 o 
   2  -3  11     1957.68     2458.62    171.72 o 
   3  -3  11      698.07      825.72     73.67 o 
   4  -3  11     1319.52     1445.75    206.96 o 
   5  -3  11      428.58      372.05     46.64 o 
  -5  -2  11       11.51       14.13      5.81 o 
  -4  -2  11     2078.42     1755.74    194.03 o 
  -3  -2  11      100.41       92.09     20.14 o 
  -2  -2  11     2878.83     2338.73    215.84 o 
  -1  -2  11      295.61      285.08     18.36 o 
   0  -2  11     3592.60     3135.45    212.98 o 
   1  -2  11      505.85      506.16     30.74 o 
   2  -2  11     1781.19     2113.28    311.10 o 
   3  -2  11      595.29      624.04     28.91 o 
   4  -2  11     1221.07     1226.74     87.28 o 
   5  -2  11      917.54      955.73     96.99 o 
  -5  -1  11      272.18      222.62     40.22 o 
  -4  -1  11     2378.21     2352.38    138.06 o 
  -3  -1  11      337.85      314.35     22.11 o 
  -2  -1  11     3214.27     2728.29    135.73 o 
  -1  -1  11      825.30      752.44     43.01 o 
   0  -1  11     2525.71     2343.85     89.42 o 
   1  -1  11     1627.60     1725.26    128.08 o 
   2  -1  11      963.54      989.15     80.24 o 
   3  -1  11     1058.19     1113.02     75.84 o 
   4  -1  11      486.00      480.91     31.90 o 
  -5   0  11      226.34      219.95     53.53 o 
  -4   0  11     1965.87     1784.41    132.21 o 
  -3   0  11      851.11      880.68     39.94 o 
  -2   0  11     1968.04     1959.04    141.08 o 
  -1   0  11     1087.45     1096.78     35.41 o 
   0   0  11     1835.70     1761.99     52.53 o 
   1   0  11     1044.56     1042.85     62.37 o 
   2   0  11     1132.19     1182.75     64.16 o 
   3   0  11     1588.68     1764.13    100.89 o 
   4   0  11      351.14      399.40     21.04 o 
  -5   1  11      499.95      501.00     60.82 o 
  -4   1  11     1442.58     1294.18    124.80 o 
  -3   1  11     1345.80     1158.37     81.01 o 
  -2   1  11     1140.32      931.19    139.92 o 
  -1   1  11     2143.57     2138.94     51.41 o 
   0   1  11     1311.19     1467.18     41.51 o 
   1   1  11     2513.80     3086.79    262.99 o 
   2   1  11      517.09      548.98     45.20 o 
   3   1  11     1796.69     1794.68    129.07 o 
  -4   2  11      853.06      789.15    113.95 o 
  -3   2  11     1406.70     1423.55    151.58 o 
  -2   2  11      721.93      720.79    128.26 o 
  -1   2  11     1894.49     1900.01    169.60 o 
   0   2  11      240.42      267.98      7.70 o 
   1   2  11     1361.80     1506.89     69.36 o 
   2   2  11      181.65      188.83     10.91 o 
  -3   3  11     1256.78     1430.97    165.36 o 
  -2   3  11      847.06      895.68    108.65 o 
  -1   3  11     2431.32     2510.03    219.95 o 
   0   3  11      225.92        0.00     16.43 o 
   1   3  11     1650.16     1784.75     71.64 o 
  -2   4  11      201.00      213.59     48.23 o 
  -1   4  11     2499.13     2704.53    359.33 o 
  -1  -9  12      282.67      348.05     34.58 o 
   0  -9  12     1343.19     1457.34     83.75 o 
   1  -9  12       40.38       26.56      9.51 o 
   2  -9  12     1220.98     1020.46    126.99 o 
   3  -9  12        3.23       -4.34      6.41 o 
  -2  -8  12     1301.01     1393.47     82.83 o 
  -1  -8  12       46.17       41.88     13.70 o 
   0  -8  12     1636.23     1665.22     98.20 o 
   1  -8  12       19.99       19.91     10.69 o 
   2  -8  12     1896.12     1897.69    127.46 o 
   3  -8  12       49.44       39.09      9.38 o 
   4  -8  12     1183.33     1557.64    298.91 o 
  -3  -7  12        1.86       15.02      9.55 o 
  -2  -7  12     1563.02     1638.23     93.66 o 
  -1  -7  12        3.13        8.05     10.27 o 
   0  -7  12     1994.67     1852.78    161.91 o 
   1  -7  12       47.91       39.91     15.15 o 
   2  -7  12     2360.23     2379.80    162.97 o 
   3  -7  12      377.36      401.92     44.97 o 
   4  -7  12     1412.78     1838.00    204.05 o 
  -3  -6  12       13.10        3.14      7.45 o 
  -2  -6  12     2510.57     2436.53    111.96 o 
  -1  -6  12       18.46       30.91      8.70 o 
   0  -6  12     2265.81     2067.26    175.07 o 
   1  -6  12      252.43      253.43     41.58 o 
   2  -6  12     1478.34     1345.92    163.45 o 
   3  -6  12      668.42      514.90    208.82 o 
   4  -6  12      804.61      967.76    119.78 o 
  -4  -5  12     1961.47     1862.46     89.61 o 
  -3  -5  12       86.01       90.30     12.52 o 
  -2  -5  12     2800.30     2625.85    141.22 o 
  -1  -5  12      288.80      284.18     19.55 o 
   0  -5  12     2377.99     2109.28    233.74 o 
   1  -5  12      412.58      371.86     43.02 o 
   2  -5  12     1385.52     1078.34    308.19 o 
   3  -5  12      596.02      770.60     81.09 o 
   4  -5  12     1164.54     1431.50    151.05 o 
  -4  -4  12     1509.68     1502.28     74.49 o 
  -3  -4  12      436.96      420.51     26.43 o 
  -2  -4  12     1841.30     1678.83     94.65 o 
  -1  -4  12      599.93      521.22     51.52 o 
   0  -4  12     1808.83     1517.20    159.56 o 
   1  -4  12     1198.68     1032.70    178.61 o 
   2  -4  12     1199.66     1394.40    107.59 o 
   3  -4  12     1089.59     1595.27    209.35 o 
   4  -4  12      684.00      851.16    153.70 o 
  -4  -3  12     1684.55     1579.25    133.94 o 
  -3  -3  12      940.94      778.12    102.79 o 
  -2  -3  12     1810.16     1501.95    156.39 o 
  -1  -3  12     1098.49      931.98     86.50 o 
   0  -3  12     1753.03     1425.46    134.24 o 
   1  -3  12     2032.37     1775.16    289.90 o 
   2  -3  12      384.76      465.33     46.11 o 
   3  -3  12     1371.04     1958.31    157.41 o 
   4  -3  12      441.63      429.40     68.90 o 
  -4  -2  12     1576.92     1532.76     68.78 o 
  -3  -2  12     1908.46     1846.18     78.07 o 
  -2  -2  12      918.12      799.57     72.28 o 
  -1  -2  12     1585.53     1506.97     92.74 o 
   0  -2  12     1010.93      892.15     73.78 o 
   1  -2  12     1739.53     1757.43    101.09 o 
   2  -2  12      191.18      230.13     32.63 o 
   3  -2  12     1363.24     1457.02    113.20 o 
   4  -2  12       52.94       66.03     12.97 o 
  -4  -1  12      507.00      538.47     83.74 o 
  -3  -1  12     1552.40     1486.45     50.83 o 
  -2  -1  12      786.74      729.14     46.32 o 
  -1  -1  12     1324.66     1198.50     84.28 o 
   0  -1  12      783.25      748.09     30.29 o 
   1  -1  12     2402.71     2572.35    243.17 o 
   2  -1  12      162.60      184.00     18.26 o 
   3  -1  12     1848.42     2030.89    173.88 o 
  -4   0  12      215.84      214.61     35.99 o 
  -3   0  12     2067.59     1822.08    190.43 o 
  -2   0  12      149.29      127.37     19.60 o 
  -1   0  12     2402.25     2284.28     64.28 o 
   0   0  12      104.81       92.32      7.14 o 
   1   0  12     2313.36     2412.12    169.80 o 
   2   0  12       53.83       55.98      9.30 o 
  -3   1  12     1754.15     1710.27    272.41 o 
  -2   1  12        1.91        2.65     12.72 o 
  -1   1  12     1777.53     1772.81    151.58 o 
   0   1  12       16.20       15.04      4.07 o 
   1   1  12     2047.53     2231.37    119.33 o 
   2   1  12       67.18       70.66     14.53 o 
  -2   2  12        3.40       30.74     20.14 o 
  -1   2  12     1606.71     1863.97    254.92 o 
   0   2  12       38.57       73.14     22.79 o 
   0  -8  13     1098.40     1095.45     68.11 o 
   1  -8  13      555.91      413.77     72.24 o 
   2  -8  13      937.57      835.97    142.74 o 
  -1  -7  13      567.09      498.65     54.48 o 
   0  -7  13     1174.43     1054.33    142.49 o 
   1  -7  13     1169.07     1004.30    140.29 o 
   2  -7  13      616.96      714.02     59.76 o 
  -2  -6  13      986.23      956.38     50.42 o 
  -1  -6  13      849.70      798.78     57.94 o 
   0  -6  13      823.68      713.20     75.41 o 
   1  -6  13     1514.11     1461.73     85.42 o 
   2  -6  13      339.82      303.19     40.73 o 
   3  -6  13     1466.09     1858.14    266.05 o 
  -3  -5  13     1960.01     1773.18    101.90 o 
  -2  -5  13      485.67      473.24     26.87 o 
  -1  -5  13     1295.72     1105.23    108.10 o 
   0  -5  13      352.71      262.80     40.87 o 
   1  -5  13     1548.05     1551.94     83.68 o 
   2  -5  13      263.63      203.47     73.14 o 
   3  -5  13     1883.80     2618.68    241.68 o 
  -3  -4  13     2395.08     2134.97    180.92 o 
  -2  -4  13      131.35       74.55     38.16 o 
  -1  -4  13     1902.83     1595.08    161.60 o 
   0  -4  13      235.79      203.87     15.66 o 
   1  -4  13     2245.68     2124.52    351.12 o 
   2  -4  13       87.63       78.44     32.33 o 
   3  -4  13     2934.58     3755.50    314.28 o 
  -3  -3  13     2791.43     2589.91    135.15 o 
  -2  -3  13       42.69       36.29      6.74 o 
  -1  -3  13     2031.10     1626.20    149.70 o 
   0  -3  13        1.11        3.20      4.70 o 
   1  -3  13     2100.48     2241.32    134.09 o 
   2  -3  13        0.43        6.89     10.60 o 
  -3  -2  13     2735.78     2363.75    236.91 o 
  -2  -2  13       28.80       16.35      9.10 o 
  -1  -2  13     2042.15     1802.50    309.51 o 
   0  -2  13       13.54       16.07      7.95 o 
   1  -2  13     1503.29     1560.03     66.42 o 
   2  -2  13       58.48       67.42     14.77 o 
  -2  -1  13       77.64       62.13     15.53 o 
  -1  -1  13     2279.86     1963.65     91.31 o 
   0  -1  13      200.39      189.60     13.11 o 
   1  -1  13     1293.99     1386.72    129.85 o 
  -2   0  13      185.27      153.70     36.04 o 
  -1   0  13     1529.48     1449.52    190.80 o 
   0   0  13      515.68      501.37     54.06 o 
   0  -4  14      266.74      219.29     44.52 o 
                                                 
